# Supplementary material for: The Functional Change and Deletion of FLC Homologs Contribute to the Evolution of Rapid Flowering in Boechera stricta
Source: Front Plant Sci. 2018 Jul 31;9:1078. doi: 10.3389/fpls.2018.01078 (PMC6080596; doi:10.3389/fpls.2018.01078)
Supplement: Supplementary file 2 [file Data_Sheet_1.ZIP]

Archive with 20 entries (17 files):
- Dataset/
- Dataset/Population_phenology.txt
- __MACOSX/
- __MACOSX/Dataset/
- __MACOSX/Dataset/._Population_phenology.txt
- Dataset/F2_phenology.txt
- __MACOSX/Dataset/._F2_phenology.txt
- Dataset/.DS_Store
- __MACOSX/Dataset/._.DS_Store
- Dataset/fastq_036b5f1e-e3ce-4df9-9eb4-25296265f5ff.fastq
- __MACOSX/Dataset/._fastq_036b5f1e-e3ce-4df9-9eb4-25296265f5ff.fastq
- Dataset/qPCR_cDNA.txt
- __MACOSX/Dataset/._qPCR_cDNA.txt
- Dataset/FLC_CDS_alignment.fas
- Dataset/fastq_85498893-dd19-464d-9e51-00591f855e90.fastq
- __MACOSX/Dataset/._fastq_85498893-dd19-464d-9e51-00591f855e90.fastq
- Dataset/Readme.txt
- __MACOSX/Dataset/._Readme.txt
- Dataset/fastq_aed116ff-7558-433b-a315-fca8f1aafe5d.fastq
- __MACOSX/Dataset/._fastq_aed116ff-7558-433b-a315-fca8f1aafe5d.fastq
