# Supplementary material for: The Functional Change and Deletion of FLC Homologs Contribute to the Evolution of Rapid Flowering in Boechera stricta
Source: Front Plant Sci. 2018 Jul 31;9:1078. doi: 10.3389/fpls.2018.01078 (PMC6080596; doi:10.3389/fpls.2018.01078)
Supplement: Supplementary file 2 [file Data_Sheet_1.ZIP › Dataset/Population_phenology.txt]

ID	Flowering_time	Flowering_leaf_number	Phenology_group	Treatment	Genotype	Block
1	86	45	Fast	Vern	23	1
2	116	103	Fast	No-Vern	19	1
3	86	59	Fast	Vern	22	1
4	124	72	Fast	No-Vern	16	1
5	91	79	Slow	Vern	12	1
6	118	76	Fast	No-Vern	23	1
7	86	45	Fast	Vern	21	1
8	112	56	Fast	No-Vern	16	1
9	78	33	Rapid	Vern	24	1
10	170	228	Slow	No-Vern	14	1
11	93	54	Slow	Vern	8	1
12	114	54	Fast	No-Vern	19	1
13	92	51	Slow	Vern	13	1
14	170	245	Slow	No-Vern	10	1
15	92	48	Slow	Vern	14	1
16	168	271	Slow	No-Vern	1	1
17	90	51	Fast	Vern	22	1
18	175	193	Slow	No-Vern	14	1
19	88	46	Fast	Vern	21	1
20	128	56	Fast	No-Vern	17	1
21	92	57	Slow	Vern	13	1
22	124	62	Fast	No-Vern	17	1
23	90	51	Fast	Vern	21	1
24	169	242	Slow	No-Vern	13	1
25	95	40	Slow	Vern	14	1
26	124	62	Fast	No-Vern	21	1
27	93	40	Slow	Vern	1	1
28	173	297	Slow	No-Vern	10	1
29	88	49	Fast	Vern	16	1
30	108	55	Fast	No-Vern	22	1
31	92	51	Fast	Vern	23	1
32	174	160	Slow	No-Vern	14	1
33	94	66	Slow	Vern	12	1
34	178	322	Slow	No-Vern	13	1
35	68	28	Rapid	Vern	24	1
36	172	341	Slow	No-Vern	12	1
37	90	53	Fast	Vern	22	1
38	176	215	Slow	No-Vern	12	1
39	88	43	Fast	Vern	19	1
40	181	139	Slow	No-Vern	8	1
41	90	44	Fast	Vern	19	1
42	71	29	Rapid	No-Vern	24	1
43	68	26	Rapid	Vern	24	1
44	169	222	Slow	No-Vern	12	1
45	96	47	Slow	Vern	10	1
46	130	63	Fast	No-Vern	21	1
47	93	45	Slow	Vern	7	1
48	169	205	Slow	No-Vern	1	1
49	89	67	Fast	Vern	17	1
50	128	52	Fast	No-Vern	22	1
51	94	52	Slow	Vern	8	1
52	108	61	Fast	No-Vern	23	1
53	93	49	Slow	Vern	10	1
54	124	65	Fast	No-Vern	17	1
55	88	42	Fast	Vern	23	1
56	124	57	Fast	No-Vern	23	1
57	88	59	Fast	Vern	19	1
58	167	289	Slow	No-Vern	8	1
59	92	48	Slow	Vern	1	1
60	75	40	Rapid	No-Vern	24	1
61	89	42	Fast	Vern	16	1
62	122	53	Fast	No-Vern	16	1
63	88	53	Fast	Vern	16	1
64	73	31	Rapid	No-Vern	24	1
65	94	52	Slow	Vern	10	1
66	176	254	Slow	No-Vern	8	1
67	88	42	Fast	Vern	17	1
68	170	212	Slow	No-Vern	7	1
69	89	43	Fast	Vern	17	1
70	164	246	Slow	No-Vern	7	1
71	94	41	Slow	Vern	12	1
72	163	237	Slow	No-Vern	1	1
73	93	44	Slow	Vern	14	1
74	167	274	Slow	No-Vern	10	1
75	95	46	Slow	Vern	7	1
76	118	85	Fast	No-Vern	22	1
77	92	47	Slow	Vern	1	1
78	174	322	Slow	No-Vern	7	1
79	90	55	Slow	Vern	8	1
80	120	62	Fast	No-Vern	21	1
81	90	71	Slow	Vern	7	1
82	122	78	Fast	No-Vern	19	1
83	92	52	Slow	Vern	13	1
84	162	286	Slow	No-Vern	13	1
85	90	52	Slow	Vern	1	2
86	124	92	Fast	No-Vern	21	2
87	92	47	Slow	Vern	8	2
88	118	60	Fast	No-Vern	22	2
89	89	53	Slow	Vern	12	2
90	169	309	Slow	No-Vern	8	2
91	66	26	Rapid	Vern	24	2
92	164	185	Slow	No-Vern	1	2
93	92	44	Slow	Vern	10	2
94	126	70	Fast	No-Vern	21	2
95	95	40	Slow	Vern	14	2
96	173	295	Slow	No-Vern	8	2
97	92	52	Slow	Vern	10	2
98	71	26	Rapid	No-Vern	24	2
99	90	44	Fast	Vern	17	2
100	110	50	Fast	No-Vern	19	2
101	91	36	Fast	Vern	17	2
102	175	270	Slow	No-Vern	14	2
103	94	53	Slow	Vern	12	2
104	120	62	Fast	No-Vern	23	2
105	88	37	Fast	Vern	19	2
106	178	353	Slow	No-Vern	1	2
107	92	46	Slow	Vern	7	2
108	179	192	Slow	No-Vern	14	2
109	95	38	Slow	Vern	7	2
110	164	236	Slow	No-Vern	12	2
111	91	38	Slow	Vern	1	2
112	104	53	Fast	No-Vern	22	2
113	90	46	Fast	Vern	21	2
114	116	61	Fast	No-Vern	23	2
115	90	46	Fast	Vern	22	2
116	130	55	Fast	No-Vern	23	2
117	64	25	Rapid	Vern	24	2
118	81	31	Rapid	No-Vern	24	2
119	93	74	Slow	Vern	1	2
120	130	70	Fast	No-Vern	17	2
121	70	28	Rapid	Vern	24	2
122	120	69	Fast	No-Vern	17	2
123	89	44	Fast	Vern	17	2
124	178	304	Slow	No-Vern	10	2
125	91	45	Fast	Vern	22	2
126	124	49	Fast	No-Vern	16	2
127	92	51	Slow	Vern	13	2
128	71	26	Rapid	No-Vern	24	2
129	91	34	Slow	Vern	14	2
130	172	300	Slow	No-Vern	7	2
131	91	46	Fast	Vern	19	2
132	171	132	Slow	No-Vern	14	2
133	94	66	Slow	Vern	10	2
134	124	72	Fast	No-Vern	21	2
135	93	40	Slow	Vern	12	2
136	128	51	Fast	No-Vern	16	2
137	91	40	Fast	Vern	16	2
138	120	61	Fast	No-Vern	19	2
139	91	44	Fast	Vern	23	2
140	165	161	Slow	No-Vern	1	2
141	93	54	Slow	Vern	13	2
142	169	243	Slow	No-Vern	10	2
143	89	40	Fast	Vern	23	2
144	165	166	Slow	No-Vern	13	2
145	94	38	Slow	Vern	13	2
146	181	253	Slow	No-Vern	12	2
147	94	33	Fast	Vern	21	2
148	173	194	Slow	No-Vern	13	2
149	91	43	Fast	Vern	16	2
150	124	58	Fast	No-Vern	17	2
151	96	47	Slow	Vern	8	2
152	169	191	Slow	No-Vern	7	2
153	93	42	Fast	Vern	19	2
154	169	245	Slow	No-Vern	7	2
155	91	44	Fast	Vern	23	2
156	179	155	Slow	No-Vern	12	2
157	93	50	Slow	Vern	8	2
158	180	289	Slow	No-Vern	8	2
159	92	46	Slow	Vern	7	2
160	114	72	Fast	No-Vern	22	2
161	90	51	Fast	Vern	16	2
162	161	264	Slow	No-Vern	10	2
163	94	60	Slow	Vern	14	2
164	160	216	Slow	No-Vern	13	2
165	89	74	Fast	Vern	21	2
166	108	67	Fast	No-Vern	16	2
167	89	77	Fast	Vern	22	2
168	135	115	Fast	No-Vern	19	2
169	90	74	Slow	Vern	10	3
170	175	205	Slow	No-Vern	10	3
171	94	48	Slow	Vern	14	3
172	166	202	Slow	No-Vern	14	3
173	88	66	Fast	Vern	23	3
174	181	298	Slow	No-Vern	12	3
175	91	78	Slow	Vern	1	3
176	75	34	Rapid	No-Vern	24	3
177	93	50	Slow	Vern	8	3
178	77	33	Rapid	No-Vern	24	3
179	91	45	Fast	Vern	19	3
180	118	72	Fast	No-Vern	23	3
181	88	34	Fast	Vern	17	3
182	106	69	Fast	No-Vern	19	3
183	92	53	Fast	Vern	19	3
184	116	64	Fast	No-Vern	22	3
185	90	53	Fast	Vern	21	3
186	170	237	Slow	No-Vern	13	3
187	92	39	Slow	Vern	13	3
188	126	62	Fast	No-Vern	17	3
189			Slow	Vern	7	3
190	164	206	Slow	No-Vern	13	3
191	92	48	Fast	Vern	16	3
192	178	193	Slow	No-Vern	8	3
193	93	62	Slow	Vern	7	3
194	120	64	Fast	No-Vern	16	3
195	93	49	Slow	Vern	12	3
196	114	60	Fast	No-Vern	23	3
197	96	50	Slow	Vern	14	3
198	164	187	Slow	No-Vern	12	3
199	94	41	Slow	Vern	12	3
200	126	58	Fast	No-Vern	17	3
201	92	43	Fast	Vern	22	3
202	182	314	Slow	No-Vern	12	3
203	94	42	Slow	Vern	13	3
204	175	128	Slow	No-Vern	10	3
205	96	56	Slow	Vern	10	3
206	162	192	Slow	No-Vern	7	3
207	78	32	Rapid	Vern	24	3
208	165	245	Slow	No-Vern	14	3
209	94	51	Slow	Vern	1	3
210	174	126	Slow	No-Vern	8	3
211	94	60	Fast	Vern	16	3
212	126	57	Fast	No-Vern	21	3
213	92	50	Slow	Vern	13	3
214	120	58	Fast	No-Vern	19	3
215	91	54	Fast	Vern	22	3
216	126	62	Fast	No-Vern	16	3
217	94	42	Slow	Vern	7	3
218	181	270	Slow	No-Vern	7	3
219	90	50	Fast	Vern	21	3
220	79	33	Rapid	No-Vern	24	3
221	92	57	Fast	Vern	19	3
222	163	213	Slow	No-Vern	7	3
223	92	52	Fast	Vern	16	3
224	176	115	Slow	No-Vern	14	3
225	96	57	Slow	Vern	8	3
226	120	63	Fast	No-Vern	17	3
227	68	25	Rapid	Vern	24	3
228	124	68	Fast	No-Vern	21	3
229	91	48	Fast	Vern	21	3
230	126	57	Fast	No-Vern	22	3
231	91	44	Fast	Vern	17	3
232	174	282	Slow	No-Vern	1	3
233	95	40	Slow	Vern	14	3
234	167	157	Slow	No-Vern	1	3
235	92	40	Fast	Vern	17	3
236	170	134	Slow	No-Vern	13	3
237	91	50	Fast	Vern	23	3
238	130	58	Fast	No-Vern	19	3
239	94	64	Slow	Vern	10	3
240	118	68	Fast	No-Vern	16	3
241	91	44	Fast	Vern	23	3
242	177	194	Slow	No-Vern	1	3
243	94	50	Slow	Vern	12	3
244	124	75	Fast	No-Vern	21	3
245	94	62	Slow	Vern	8	3
246	157	182	Slow	No-Vern	10	3
247	90	71	Slow	Vern	1	3
248	165	288	Slow	No-Vern	8	3
249	66	27	Rapid	Vern	24	3
250	118	65	Fast	No-Vern	22	3
251	89	73	Fast	Vern	22	3
252	116	81	Fast	No-Vern	23	3
253	90	52	Slow	Vern	7	4
254	108	68	Fast	No-Vern	17	4
255	86	43	Fast	Vern	23	4
256	79	33	Rapid	No-Vern	24	4
257	74	27	Rapid	Vern	24	4
258	120	65	Fast	No-Vern	19	4
259	89	52	Slow	Vern	10	4
260	126	84	Fast	No-Vern	21	4
261	91	55	Fast	Vern	21	4
262	171	293	Slow	No-Vern	7	4
263	88	39	Fast	Vern	22	4
264	128	62	Fast	No-Vern	22	4
265	89	41	Fast	Vern	23	4
266	122	66	Fast	No-Vern	17	4
267	91	27	Slow	Vern	8	4
268	170	132	Slow	No-Vern	7	4
269	95	35	Slow	Vern	10	4
270	92	37	Rapid	No-Vern	24	4
271	94	47	Slow	Vern	14	4
272	168	211	Slow	No-Vern	13	4
273	91	39	Slow	Vern	14	4
274	77	32	Rapid	No-Vern	24	4
275	94	47	Slow	Vern	7	4
276	165	230	Slow	No-Vern	12	4
277	95	27	Slow	Vern	14	4
278	168	229	Slow	No-Vern	8	4
279	90	30	Fast	Vern	23	4
280	120	66	Fast	No-Vern	19	4
281	80	36	Rapid	Vern	24	4
282	124	65	Fast	No-Vern	23	4
283	92	42	Fast	Vern	17	4
284	165	189	Slow	No-Vern	13	4
285	92	49	Fast	Vern	19	4
286	173	116	Slow	No-Vern	1	4
287	89	46	Fast	Vern	22	4
288	171	246	Slow	No-Vern	1	4
289	91	48	Fast	Vern	16	4
290	168	196	Slow	No-Vern	8	4
291	93	48	Fast	Vern	17	4
292	166	207	Slow	No-Vern	14	4
293	74	26	Rapid	Vern	24	4
294	178	228	Slow	No-Vern	10	4
295	93	46	Slow	Vern	12	4
296	156	218	Slow	No-Vern	13	4
297	94	40	Slow	Vern	1	4
298	130	75	Fast	No-Vern	21	4
299	92	42	Fast	Vern	16	4
300	122	58	Fast	No-Vern	17	4
301	90	40	Slow	Vern	13	4
302	122	68	Fast	No-Vern	23	4
303	94	54	Slow	Vern	13	4
304	120	54	Fast	No-Vern	22	4
305	93	37	Slow	Vern	1	4
306	164	153	Slow	No-Vern	7	4
307	93	47	Slow	Vern	12	4
308	124	57	Fast	No-Vern	22	4
309	92	41	Slow	Vern	8	4
310	167	231	Slow	No-Vern	1	4
311	90	39	Fast	Vern	22	4
312	118	53	Fast	No-Vern	19	4
313	90	41	Fast	Vern	17	4
314	122	55	Fast	No-Vern	16	4
315	93	47	Slow	Vern	8	4
316	161	168	Slow	No-Vern	10	4
317	93	41	Slow	Vern	13	4
318	166	181	Slow	No-Vern	12	4
319	93	43	Slow	Vern	12	4
320	164	218	Slow	No-Vern	14	4
321	93	41	Slow	Vern	7	4
322	171	272	Slow	No-Vern	8	4
323	92	45	Slow	Vern	1	4
324	124	76	Fast	No-Vern	21	4
325	91	36	Fast	Vern	19	4
326	108	78	Fast	No-Vern	16	4
327	89	39	Fast	Vern	21	4
328	116	68	Fast	No-Vern	16	4
329	88	50	Fast	Vern	16	4
330	166	240	Slow	No-Vern	12	4
331	91	53	Slow	Vern	10	4
332	114	90	Fast	No-Vern	23	4
333	88	50	Fast	Vern	21	4
334	163	251	Slow	No-Vern	10	4
335	88	65	Fast	Vern	19	4
336	168	288	Slow	No-Vern	14	4
337	88	64	Slow	Vern	13	5
338	83	39	Rapid	No-Vern	24	5
339	91	71	Slow	Vern	12	5
340	156	264	Slow	No-Vern	12	5
341	68	28	Rapid	Vern	24	5
342	116	58	Fast	No-Vern	23	5
343	88	45	Fast	Vern	17	5
344	130	86	Fast	No-Vern	21	5
345	88	44	Fast	Vern	19	5
346	167	264	Slow	No-Vern	12	5
347	94	38	Slow	Vern	1	5
348	179	245	Slow	No-Vern	14	5
349	94	41	Slow	Vern	14	5
350	124	98	Fast	No-Vern	22	5
351	91	63	Slow	Vern	8	5
352	122	60	Fast	No-Vern	16	5
353	89	44	Fast	Vern	22	5
354	136	59	Fast	No-Vern	21	5
355	94	34	Slow	Vern	13	5
356	160	256	Slow	No-Vern	13	5
357	74	46	Rapid	Vern	24	5
358	133	72	Fast	No-Vern	21	5
359	94	60	Slow	Vern	13	5
360	172	203	Slow	No-Vern	1	5
361	94	52	Slow	Vern	7	5
362	122	56	Fast	No-Vern	22	5
363	92	53	Fast	Vern	19	5
364	165	171	Slow	No-Vern	10	5
365	88	30	Fast	Vern	21	5
366	128	54	Fast	No-Vern	16	5
367	93	48	Fast	Vern	21	5
368	163	196	Slow	No-Vern	13	5
369	93	45	Fast	Vern	17	5
370	168	173	Slow	No-Vern	10	5
371	92	40	Slow	Vern	7	5
372	71	27	Rapid	No-Vern	24	5
373	91	57	Fast	Vern	21	5
374	166	249	Slow	No-Vern	10	5
375	96	45	Slow	Vern	7	5
376	168	180	Slow	No-Vern	8	5
377	93	50	Fast	Vern	22	5
378	168	242	Slow	No-Vern	1	5
379	88	41	Fast	Vern	16	5
380	126	52	Fast	No-Vern	19	5
381	98	39	Slow	Vern	14	5
382	172	252	Slow	No-Vern	8	5
383	94	38	Fast	Vern	22	5
384	173	286	Slow	No-Vern	8	5
385	91	29	Slow	Vern	1	5
386	122	48	Fast	No-Vern	17	5
387	93	51	Slow	Vern	12	5
388	128	58	Fast	No-Vern	16	5
389	94	43	Slow	Vern	10	5
390	130	56	Fast	No-Vern	17	5
391	92	42	Fast	Vern	23	5
392	88	33	Rapid	No-Vern	24	5
393	93	64	Slow	Vern	10	5
394	122	68	Fast	No-Vern	22	5
395	94	50	Slow	Vern	8	5
396	128	62	Fast	No-Vern	19	5
397	91	51	Fast	Vern	16	5
398	128	67	Fast	No-Vern	23	5
399	90	51	Fast	Vern	23	5
400	166	185	Slow	No-Vern	14	5
401	93	62	Slow	Vern	12	5
402	162	205	Slow	No-Vern	7	5
403	95	39	Slow	Vern	14	5
404	126	55	Fast	No-Vern	19	5
405			Fast	Vern	23	5
406	168	246	Slow	No-Vern	7	5
407	89	58	Fast	Vern	16	5
408			Fast	No-Vern	23	5
409	94	34	Fast	Vern	19	5
410	168	240	Slow	No-Vern	14	5
411	100	35	Fast	Vern	17	5
412	166	282	Slow	No-Vern	1	5
413	91	46	Slow	Vern	8	5
414	160	236	Slow	No-Vern	7	5
415	89	57	Slow	Vern	1	5
416	163	267	Slow	No-Vern	12	5
417	91	56	Slow	Vern	10	5
418	156	205	Slow	No-Vern	13	5
419	64	27	Rapid	Vern	24	5
420	110	80	Fast	No-Vern	17	5
421	88	58	Fast	Vern	16	6
422			Fast	No-Vern	23	6
423	88	62	Fast	Vern	21	6
424	114	89	Fast	No-Vern	16	6
425	90	63	Slow	Vern	10	6
426	165	279	Slow	No-Vern	7	6
427	88	35	Fast	Vern	22	6
428	164	256	Slow	No-Vern	1	6
429	91	68	Slow	Vern	10	6
430	126	73	Fast	No-Vern	21	6
431	74	28	Rapid	Vern	24	6
432	75	29	Rapid	No-Vern	24	6
433	92	51	Slow	Vern	1	6
434	172	379	Slow	No-Vern	12	6
435	94	46	Slow	Vern	12	6
436	172	234	Slow	No-Vern	14	6
437	92	58	Slow	Vern	13	6
438	120	68	Fast	No-Vern	23	6
439	92	49	Slow	Vern	7	6
440	124	72	Fast	No-Vern	21	6
441	80	36	Rapid	Vern	24	6
442	165	153	Slow	No-Vern	10	6
443	91	49	Fast	Vern	16	6
444	120	63	Fast	No-Vern	23	6
445	76	29	Rapid	Vern	24	6
446	130	66	Fast	No-Vern	22	6
447	93	52	Slow	Vern	1	6
448	160	268	Slow	No-Vern	14	6
449			Slow	Vern	8	6
450	73	29	Rapid	No-Vern	24	6
451	95	44	Slow	Vern	12	6
452	209	545	Slow	No-Vern	8	6
453	93	46	Slow	Vern	13	6
454	124	62	Fast	No-Vern	21	6
455	90	45	Fast	Vern	22	6
456	131	71	Fast	No-Vern	17	6
457	95	52	Slow	Vern	7	6
458	169	218	Slow	No-Vern	13	6
459	94	56	Slow	Vern	14	6
460	122	56	Fast	No-Vern	19	6
461	92	52	Fast	Vern	21	6
462	120	77	Fast	No-Vern	17	6
463	92	42	Fast	Vern	17	6
464	170	288	Slow	No-Vern	7	6
465	95	41	Fast	Vern	23	6
466	122	57	Fast	No-Vern	19	6
467	91	40	Fast	Vern	19	6
468	171	284	Slow	No-Vern	13	6
469			Fast	Vern	21	6
470	124	58	Fast	No-Vern	19	6
471	94	52	Slow	Vern	10	6
472	166	178	Slow	No-Vern	10	6
473	94	50	Slow	Vern	8	6
474	122	56	Fast	No-Vern	16	6
475	91	47	Fast	Vern	17	6
476	180	242	Slow	No-Vern	10	6
477	91	41	Fast	Vern	19	6
478	167	303	Slow	No-Vern	8	6
479	91	39	Fast	Vern	23	6
480	172	339	Slow	No-Vern	1	6
481	95	39	Slow	Vern	14	6
482	120	62	Fast	No-Vern	17	6
483	92	33	Slow	Vern	8	6
484	130	58	Fast	No-Vern	22	6
485	91	57	Fast	Vern	23	6
486	118	73	Fast	No-Vern	16	6
487	91	40	Fast	Vern	19	6
488	172	216	Slow	No-Vern	14	6
489	91	40	Fast	Vern	17	6
490			Rapid	No-Vern	24	6
491	92	67	Slow	Vern	12	6
492	112	90	Fast	No-Vern	22	6
493	94	46	Slow	Vern	1	6
494	169	212	Slow	No-Vern	7	6
495	90	40	Fast	Vern	22	6
496	176	262	Slow	No-Vern	12	6
497	92	37	Slow	Vern	7	6
498	168	296	Slow	No-Vern	8	6
499	88	65	Fast	Vern	16	6
500	163	312	Slow	No-Vern	13	6
501	92	56	Slow	Vern	13	6
502	181	235	Slow	No-Vern	12	6
503	89	68	Slow	Vern	14	6
504	162	244	Slow	No-Vern	1	6
505	88	68	Fast	Vern	21	7
506	108	88	Fast	No-Vern	16	7
507	86	65	Fast	Vern	16	7
508	116	98	Fast	No-Vern	17	7
509	88	50	Fast	Vern	22	7
510	157	223	Slow	No-Vern	13	7
511	89	53	Slow	Vern	13	7
512	120	81	Fast	No-Vern	21	7
513	91	54	Slow	Vern	10	7
514	71	31	Rapid	No-Vern	24	7
515	92	72	Slow	Vern	14	7
516	160	210	Slow	No-Vern	1	7
517	88	44	Fast	Vern	19	7
518	163	250	Slow	No-Vern	10	7
519	92	38	Slow	Vern	14	7
520	118	73	Fast	No-Vern	23	7
521	92	38	Slow	Vern	12	7
522	120	61	Fast	No-Vern	23	7
523	93	41	Slow	Vern	10	7
524	159	175	Fast	No-Vern	17	7
525	93	59	Slow	Vern	14	7
526	77	31	Rapid	No-Vern	24	7
527	94	60	Slow	Vern	1	7
528	179	360	Slow	No-Vern	8	7
529	90	26	Fast	Vern	17	7
530	130	68	Fast	No-Vern	21	7
531	89	40	Fast	Vern	23	7
532	156	251	Slow	No-Vern	14	7
533	89	41	Fast	Vern	16	7
534	122	62	Fast	No-Vern	22	7
535	68	27	Rapid	Vern	24	7
536	168	169	Slow	No-Vern	12	7
537	82	39	Rapid	Vern	24	7
538	79	35	Rapid	No-Vern	24	7
539	92	52	Slow	Vern	7	7
540	217	364	Slow	No-Vern	1	7
541	90	42	Fast	Vern	17	7
542	157	170	Slow	No-Vern	13	7
543	94	54	Slow	Vern	13	7
544	160	248	Slow	No-Vern	14	7
545	89	48	Fast	Vern	21	7
546	122	65	Fast	No-Vern	22	7
547	78	32	Rapid	Vern	24	7
548	156	172	Slow	No-Vern	7	7
549	94	37	Slow	Vern	1	7
550	168	226	Slow	No-Vern	10	7
551	91	44	Fast	Vern	22	7
552	120	73	Fast	No-Vern	19	7
553	89	69	Fast	Vern	22	7
554	179	326	Slow	No-Vern	8	7
555	90	56	Fast	Vern	19	7
556	170	226	Slow	No-Vern	12	7
557	91	33	Fast	Vern	19	7
558	171	271	Slow	No-Vern	7	7
559	94	34	Slow	Vern	12	7
560	120	69	Fast	No-Vern	17	7
561	93	56	Slow	Vern	1	7
562	118	54	Fast	No-Vern	19	7
563	95	39	Slow	Vern	7	7
564	163	220	Slow	No-Vern	10	7
565	92	34	Fast	Vern	23	7
566	128	53	Fast	No-Vern	22	7
567	92	99	Slow	Vern	13	7
568	130	58	Fast	No-Vern	19	7
569	92	45	Slow	Vern	7	7
570	126	60	Fast	No-Vern	16	7
571	97	26	Slow	Vern	8	7
572	189	398	Slow	No-Vern	8	7
573	90	39	Fast	Vern	17	7
574	110	80	Fast	No-Vern	23	7
575	95	42	Slow	Vern	8	7
576	128	78	Fast	No-Vern	21	7
577	93	47	Slow	Vern	10	7
578	161	168	Slow	No-Vern	1	7
579	93	39	Slow	Vern	12	7
580	167	213	Slow	No-Vern	7	7
581			Slow	Vern	8	7
582	166	242	Slow	No-Vern	12	7
583	90	52	Fast	Vern	21	7
584	164	203	Slow	No-Vern	14	7
585	88	47	Fast	Vern	23	7
586	172	223	Slow	No-Vern	13	7
587	86	46	Fast	Vern	16	7
588	108	104	Fast	No-Vern	16	7
