# Supplementary material for: The Functional Change and Deletion of FLC Homologs Contribute to the Evolution of Rapid Flowering in Boechera stricta
Source: Front Plant Sci. 2018 Jul 31;9:1078. doi: 10.3389/fpls.2018.01078 (PMC6080596; doi:10.3389/fpls.2018.01078)
Supplement: Supplementary file 2 [file Data_Sheet_1.ZIP › Dataset/F2_phenology.txt]

ID	Generation	Flowering_time	FLC1_genotype
484	CL2.1F2	64
786	CL2.1F2	64
897	CL2.1F2	64
500	CL2.1F2	65
525	CL2.1F2	66
925	CL2.1F2	66
900	CL2.1F2	69
7	CL2.1F2	70	MR24
359	CL2.1F2	70	MR24
491	CL2.1F2	70
799	CL2.1F2	70
882	CL2.1F2	70
995	CL2.1F2	70
597	CL2.1F2	71
601	CL2.1F2	71
887	CL2.1F2	71
903	CL2.1F2	72
1050	CL2.1F2	72
393	CL2.1F2	73	MR24
595	CL2.1F2	73
753	CL2.1F2	73
779	CL2.1F2	73
807	CL2.1F2	73
252	CL2.1F2	74	MR24
397	CL2.1F2	74	MR24
871	CL2.1F2	74
890	CL2.1F2	74
1023	CL2.1F2	74
193	CL2.1F2	75	MR24
701	CL2.1F2	75
953	CL2.1F2	75
1074	CL2.1F2	75
204	CL2.1F2	76	MR24
298	CL2.1F2	76	MR24
331	CL2.1F2	76	MR24
588	CL2.1F2	76
155	CL2.1F2	77	MR24
650	CL2.1F2	77
745	CL2.1F2	77
266	CL2.1F2	78	MR24
450	CL2.1F2	78
506	CL2.1F2	78
883	CL2.1F2	78
912	CL2.1F2	78
1058	CL2.1F2	78
197	CL2.1F2	79	MR24
260	CL2.1F2	79	MR24
317	CL2.1F2	79	MR24
368	CL2.1F2	79	MR24
829	CL2.1F2	79
223	CL2.1F2	80	MR24
471	CL2.1F2	80
1033	CL2.1F2	80
518	CL2.1F2	81
665	CL2.1F2	81
814	CL2.1F2	81
896	CL2.1F2	81
922	CL2.1F2	81
51	CL2.1F2	82	MR24
156	CL2.1F2	82	MR24
181	CL2.1F2	82	MR24
672	CL2.1F2	82
949	CL2.1F2	82
1015	CL2.1F2	82
242	CL2.1F2	83	MR24
750	CL2.1F2	83
885	CL2.1F2	83
1048	CL2.1F2	83
15	CL2.1F2	84	MR24
108	CL2.1F2	84	MR24
346	CL2.1F2	84	MR24
538	CL2.1F2	84
561	CL2.1F2	84
850	CL2.1F2	84
1008	CL2.1F2	84
222	CL2.1F2	85	MR24
477	CL2.1F2	85
861	CL2.1F2	85
911	CL2.1F2	85
42	CL2.1F2	86	MR24
213	CL2.1F2	86	MR24
230	CL2.1F2	86	MR24
742	CL2.1F2	86
813	CL2.1F2	86
948	CL2.1F2	86
1022	CL2.1F2	86
72	CL2.1F2	87	MR24
182	CL2.1F2	87	MR24
330	CL2.1F2	87	MR24
549	CL2.1F2	87
938	CL2.1F2	87
1031	CL2.1F2	87
1059	CL2.1F2	87
38	CL2.1F2	88	MR24
169	CL2.1F2	88	MR24
218	CL2.1F2	88	MR24
510	CL2.1F2	88
873	CL2.1F2	88
37	CL2.1F2	89	MR24
251	CL2.1F2	89	MR24
319	CL2.1F2	89	MR24
387	CL2.1F2	89	MR24
391	CL2.1F2	89	MR24
551	CL2.1F2	89
720	CL2.1F2	89
729	CL2.1F2	89
977	CL2.1F2	89
1019	CL2.1F2	89
1054	CL2.1F2	89
43	CL2.1F2	90	MR24
256	CL2.1F2	90	MR24
381	CL2.1F2	90	MR24
407	CL2.1F2	90	MR24
426	CL2.1F2	90
431	CL2.1F2	90
546	CL2.1F2	90
160	CL2.1F2	91	Het
456	CL2.1F2	91
567	CL2.1F2	91
629	CL2.1F2	91
727	CL2.1F2	91
730	CL2.1F2	91
1056	CL2.1F2	91
49	CL2.1F2	92	Het
236	CL2.1F2	92	MR24
244	CL2.1F2	92	MR24
408	CL2.1F2	92	MR24
481	CL2.1F2	92
673	CL2.1F2	92
819	CL2.1F2	92
920	CL2.1F2	92
132	CL2.1F2	93	Het
274	CL2.1F2	93	MR24
478	CL2.1F2	93
528	CL2.1F2	93
624	CL2.1F2	93
736	CL2.1F2	93
737	CL2.1F2	93
775	CL2.1F2	93
803	CL2.1F2	93
821	CL2.1F2	93
862	CL2.1F2	93
328	CL2.1F2	94	MR24
517	CL2.1F2	94
916	CL2.1F2	94
1006	CL2.1F2	94
1045	CL2.1F2	94
119	CL2.1F2	95	MR24
570	CL2.1F2	95
580	CL2.1F2	95
594	CL2.1F2	95
641	CL2.1F2	95
1011	CL2.1F2	95
57	CL2.1F2	96	MR24
62	CL2.1F2	96	MR24
145	CL2.1F2	96	MR24
379	CL2.1F2	96	Het
423	CL2.1F2	96
576	CL2.1F2	96
656	CL2.1F2	96
686	CL2.1F2	96
929	CL2.1F2	96
935	CL2.1F2	96
1077	CL2.1F2	96
27	CL2.1F2	97	Het
96	CL2.1F2	97	MR24
118	CL2.1F2	97	MR24
211	CL2.1F2	97	Het
287	CL2.1F2	97	MR24
385	CL2.1F2	97	MR24
403	CL2.1F2	97	MR24
441	CL2.1F2	97
488	CL2.1F2	97
602	CL2.1F2	97
659	CL2.1F2	97
695	CL2.1F2	97
1018	CL2.1F2	97
210	CL2.1F2	98	MR24
452	CL2.1F2	98
493	CL2.1F2	98
834	CL2.1F2	98
107	CL2.1F2	99	MR24
241	CL2.1F2	99	MR24
771	CL2.1F2	99
833	CL2.1F2	99
852	CL2.1F2	99
968	CL2.1F2	99
121	CL2.1F2	100	Het
206	CL2.1F2	100	MR24
275	CL2.1F2	100	MR24
392	CL2.1F2	100	Het
733	CL2.1F2	100
785	CL2.1F2	100
854	CL2.1F2	100
1013	CL2.1F2	100
1065	CL2.1F2	100
130	CL2.1F2	101	Het
265	CL2.1F2	101	MR24
293	CL2.1F2	101	Het
351	CL2.1F2	101	Het
454	CL2.1F2	101
460	CL2.1F2	101
791	CL2.1F2	101
794	CL2.1F2	101
917	CL2.1F2	101
943	CL2.1F2	101
147	CL2.1F2	102	Het
273	CL2.1F2	102	Het
560	CL2.1F2	102
590	CL2.1F2	102
593	CL2.1F2	102
1055	CL2.1F2	102
50	CL2.1F2	103	MR24
295	CL2.1F2	103	MR24
302	CL2.1F2	103	Het
445	CL2.1F2	103
587	CL2.1F2	103
677	CL2.1F2	103
682	CL2.1F2	103
947	CL2.1F2	103
268	CL2.1F2	104	MR24
333	CL2.1F2	104	MR24
455	CL2.1F2	104
600	CL2.1F2	104
790	CL2.1F2	104
792	CL2.1F2	104
979	CL2.1F2	104
1047	CL2.1F2	104
248	CL2.1F2	105	Het
370	CL2.1F2	105	Het
825	CL2.1F2	105
891	CL2.1F2	105
110	CL2.1F2	106	MR24
505	CL2.1F2	106
710	CL2.1F2	106
1014	CL2.1F2	106
1072	CL2.1F2	106
31	CL2.1F2	107	MR24
205	CL2.1F2	107	MR24
286	CL2.1F2	107	MR24
296	CL2.1F2	107	Het
605	CL2.1F2	107
620	CL2.1F2	107
773	CL2.1F2	107
863	CL2.1F2	107
981	CL2.1F2	107
1012	CL2.1F2	107
1061	CL2.1F2	107
1062	CL2.1F2	107
485	CL2.1F2	108
557	CL2.1F2	108
582	CL2.1F2	108
658	CL2.1F2	108
687	CL2.1F2	108
789	CL2.1F2	108
824	CL2.1F2	108
957	CL2.1F2	108
984	CL2.1F2	108
53	CL2.1F2	109	Het
203	CL2.1F2	109	Het
267	CL2.1F2	109	Het
693	CL2.1F2	109
741	CL2.1F2	109
904	CL2.1F2	109
970	CL2.1F2	109
23	CL2.1F2	110	Het
99	CL2.1F2	110	Het
139	CL2.1F2	110	MR24
189	CL2.1F2	110	MR24
196	CL2.1F2	110	Het
201	CL2.1F2	110	Het
354	CL2.1F2	110	Het
489	CL2.1F2	110
498	CL2.1F2	110
615	CL2.1F2	110
667	CL2.1F2	110
811	CL2.1F2	110
846	CL2.1F2	110
1066	CL2.1F2	110
19	CL2.1F2	111	MR24
71	CL2.1F2	111	Het
83	CL2.1F2	111	Het
199	CL2.1F2	111	Het
245	CL2.1F2	111	MR24
301	CL2.1F2	111	Het
305	CL2.1F2	111	Het
337	CL2.1F2	111	Het
524	CL2.1F2	111
906	CL2.1F2	111
942	CL2.1F2	111
971	CL2.1F2	111
994	CL2.1F2	111
14	CL2.1F2	112	Het
56	CL2.1F2	112	Het
65	CL2.1F2	112	MR24
191	CL2.1F2	112	MR24
228	CL2.1F2	112	Het
374	CL2.1F2	112	MR24
497	CL2.1F2	112
578	CL2.1F2	112
642	CL2.1F2	112
645	CL2.1F2	112
702	CL2.1F2	112
776	CL2.1F2	112
866	CL2.1F2	112
12	CL2.1F2	113	Het
443	CL2.1F2	113
565	CL2.1F2	113
606	CL2.1F2	113
607	CL2.1F2	113
654	CL2.1F2	113
707	CL2.1F2	113
788	CL2.1F2	113
918	CL2.1F2	113
939	CL2.1F2	113
985	CL2.1F2	113
120	CL2.1F2	114	Het
195	CL2.1F2	114	MR24
200	CL2.1F2	114	Het
279	CL2.1F2	114	Het
482	CL2.1F2	114
495	CL2.1F2	114
533	CL2.1F2	114
632	CL2.1F2	114
767	CL2.1F2	114
815	CL2.1F2	114
848	CL2.1F2	114
1021	CL2.1F2	114
1030	CL2.1F2	114
9	CL2.1F2	115	Het
150	CL2.1F2	115	Het
233	CL2.1F2	115	MR24
386	CL2.1F2	115	Het
508	CL2.1F2	115
626	CL2.1F2	115
704	CL2.1F2	115
713	CL2.1F2	115
717	CL2.1F2	115
870	CL2.1F2	115
886	CL2.1F2	115
895	CL2.1F2	115
1051	CL2.1F2	115
299	CL2.1F2	116	MAH
406	CL2.1F2	116	MAH
476	CL2.1F2	116
496	CL2.1F2	116
515	CL2.1F2	116
543	CL2.1F2	116
623	CL2.1F2	116
640	CL2.1F2	116
664	CL2.1F2	116
671	CL2.1F2	116
960	CL2.1F2	116
39	CL2.1F2	117	Het
116	CL2.1F2	117	Het
135	CL2.1F2	117	Het
250	CL2.1F2	117	Het
284	CL2.1F2	117	Het
357	CL2.1F2	117	Het
380	CL2.1F2	117	Het
522	CL2.1F2	117
554	CL2.1F2	117
598	CL2.1F2	117
657	CL2.1F2	117
678	CL2.1F2	117
683	CL2.1F2	117
752	CL2.1F2	117
941	CL2.1F2	117
945	CL2.1F2	117
996	CL2.1F2	117
192	CL2.1F2	118	Het
226	CL2.1F2	118	Het
229	CL2.1F2	118	Het
262	CL2.1F2	118	Het
395	CL2.1F2	118	Het
409	CL2.1F2	118	MR24
502	CL2.1F2	118
589	CL2.1F2	118
596	CL2.1F2	118
680	CL2.1F2	118
700	CL2.1F2	118
784	CL2.1F2	118
822	CL2.1F2	118
879	CL2.1F2	118
889	CL2.1F2	118
1009	CL2.1F2	118
1036	CL2.1F2	118
1071	CL2.1F2	118
1075	CL2.1F2	118
74	CL2.1F2	119	Het
128	CL2.1F2	119	MR24
278	CL2.1F2	119	Het
310	CL2.1F2	119	Het
318	CL2.1F2	119	MR24
355	CL2.1F2	119	Het
511	CL2.1F2	119
547	CL2.1F2	119
566	CL2.1F2	119
712	CL2.1F2	119
715	CL2.1F2	119
740	CL2.1F2	119
744	CL2.1F2	119
754	CL2.1F2	119
793	CL2.1F2	119
931	CL2.1F2	119
1003	CL2.1F2	119
126	CL2.1F2	120	Het
141	CL2.1F2	120	Het
144	CL2.1F2	120	Het
146	CL2.1F2	120	Het
202	CL2.1F2	120	Het
329	CL2.1F2	120	Het
401	CL2.1F2	120	Het
461	CL2.1F2	120
660	CL2.1F2	120
691	CL2.1F2	120
726	CL2.1F2	120
774	CL2.1F2	120
894	CL2.1F2	120
1035	CL2.1F2	120
1038	CL2.1F2	120
2	CL2.1F2	121	MAH
11	CL2.1F2	121	Het
46	CL2.1F2	121	Het
97	CL2.1F2	121	MR24
179	CL2.1F2	121	Het
194	CL2.1F2	121	Het
216	CL2.1F2	121	Het
358	CL2.1F2	121	Het
555	CL2.1F2	121
575	CL2.1F2	121
747	CL2.1F2	121
757	CL2.1F2	121
765	CL2.1F2	121
944	CL2.1F2	121
975	CL2.1F2	121
1016	CL2.1F2	121
21	CL2.1F2	122	MAH
84	CL2.1F2	122	Het
89	CL2.1F2	122	Het
225	CL2.1F2	122	Het
288	CL2.1F2	122	Het
414	CL2.1F2	122
536	CL2.1F2	122
585	CL2.1F2	122
617	CL2.1F2	122
696	CL2.1F2	122
711	CL2.1F2	122
839	CL2.1F2	122
864	CL2.1F2	122
986	CL2.1F2	122
989	CL2.1F2	122
998	CL2.1F2	122
1028	CL2.1F2	122
1068	CL2.1F2	122
26	CL2.1F2	123	Het
44	CL2.1F2	123	Het
78	CL2.1F2	123	Het
92	CL2.1F2	123	Het
168	CL2.1F2	123	Het
224	CL2.1F2	123	Het
276	CL2.1F2	123	Het
314	CL2.1F2	123	Het
350	CL2.1F2	123	Het
390	CL2.1F2	123	Het
457	CL2.1F2	123
466	CL2.1F2	123
486	CL2.1F2	123
527	CL2.1F2	123
552	CL2.1F2	123
562	CL2.1F2	123
577	CL2.1F2	123
666	CL2.1F2	123
714	CL2.1F2	123
755	CL2.1F2	123
778	CL2.1F2	123
798	CL2.1F2	123
283	CL2.1F2	124	Het
424	CL2.1F2	124
490	CL2.1F2	124
501	CL2.1F2	124
531	CL2.1F2	124
579	CL2.1F2	124
599	CL2.1F2	124
609	CL2.1F2	124
610	CL2.1F2	124
679	CL2.1F2	124
910	CL2.1F2	124
921	CL2.1F2	124
967	CL2.1F2	124
993	CL2.1F2	124
1024	CL2.1F2	124
1063	CL2.1F2	124
66	CL2.1F2	125	Het
73	CL2.1F2	125	Het
87	CL2.1F2	125	Het
90	CL2.1F2	125	Het
91	CL2.1F2	125	Het
102	CL2.1F2	125	MAH
153	CL2.1F2	125	Het
300	CL2.1F2	125	Het
474	CL2.1F2	125
540	CL2.1F2	125
545	CL2.1F2	125
616	CL2.1F2	125
646	CL2.1F2	125
777	CL2.1F2	125
800	CL2.1F2	125
812	CL2.1F2	125
838	CL2.1F2	125
913	CL2.1F2	125
992	CL2.1F2	125
999	CL2.1F2	125
1025	CL2.1F2	125
1043	CL2.1F2	125
1053	CL2.1F2	125
186	CL2.1F2	126	Het
215	CL2.1F2	126	MAH
341	CL2.1F2	126	Het
364	CL2.1F2	126	Het
400	CL2.1F2	126	MAH
402	CL2.1F2	126	MAH
412	CL2.1F2	126
628	CL2.1F2	126
769	CL2.1F2	126
802	CL2.1F2	126
809	CL2.1F2	126
831	CL2.1F2	126
856	CL2.1F2	126
874	CL2.1F2	126
70	CL2.1F2	127	Het
187	CL2.1F2	127	Het
249	CL2.1F2	127	Het
282	CL2.1F2	127	Het
294	CL2.1F2	127	Het
316	CL2.1F2	127	Het
322	CL2.1F2	127	MR24
342	CL2.1F2	127	Het
345	CL2.1F2	127	Het
371	CL2.1F2	127	MAH
433	CL2.1F2	127
558	CL2.1F2	127
559	CL2.1F2	127
584	CL2.1F2	127
618	CL2.1F2	127
651	CL2.1F2	127
674	CL2.1F2	127
723	CL2.1F2	127
735	CL2.1F2	127
760	CL2.1F2	127
787	CL2.1F2	127
919	CL2.1F2	127
987	CL2.1F2	127
988	CL2.1F2	127
4	CL2.1F2	128	Het
24	CL2.1F2	128	Het
77	CL2.1F2	128	Het
104	CL2.1F2	128	Het
161	CL2.1F2	128	Het
190	CL2.1F2	128	MAH
231	CL2.1F2	128	Het
304	CL2.1F2	128	Het
332	CL2.1F2	128	MR24
338	CL2.1F2	128	Het
343	CL2.1F2	128	Het
376	CL2.1F2	128	Het
378	CL2.1F2	128	Het
427	CL2.1F2	128
448	CL2.1F2	128
553	CL2.1F2	128
572	CL2.1F2	128
631	CL2.1F2	128
661	CL2.1F2	128
756	CL2.1F2	128
768	CL2.1F2	128
781	CL2.1F2	128
823	CL2.1F2	128
923	CL2.1F2	128
926	CL2.1F2	128
980	CL2.1F2	128
1040	CL2.1F2	128
10	CL2.1F2	129	Het
18	CL2.1F2	129	Het
35	CL2.1F2	129	MR24
63	CL2.1F2	129	MR24
88	CL2.1F2	129	MAH
95	CL2.1F2	129	Het
100	CL2.1F2	129	Het
117	CL2.1F2	129	Het
123	CL2.1F2	129	Het
183	CL2.1F2	129	Het
220	CL2.1F2	129	Het
280	CL2.1F2	129	Het
377	CL2.1F2	129	MAH
603	CL2.1F2	129
621	CL2.1F2	129
647	CL2.1F2	129
721	CL2.1F2	129
738	CL2.1F2	129
840	CL2.1F2	129
888	CL2.1F2	129
907	CL2.1F2	129
940	CL2.1F2	129
962	CL2.1F2	129
6	CL2.1F2	130	Het
34	CL2.1F2	130	Het
127	CL2.1F2	130	Het
142	CL2.1F2	130	Het
170	CL2.1F2	130	MR24
237	CL2.1F2	130	Het
239	CL2.1F2	130	Het
306	CL2.1F2	130	Het
349	CL2.1F2	130	Het
512	CL2.1F2	130
548	CL2.1F2	130
877	CL2.1F2	130
950	CL2.1F2	130
28	CL2.1F2	131	Het
246	CL2.1F2	131	Het
369	CL2.1F2	131	Het
568	CL2.1F2	131
573	CL2.1F2	131
676	CL2.1F2	131
732	CL2.1F2	131
818	CL2.1F2	131
880	CL2.1F2	131
932	CL2.1F2	131
956	CL2.1F2	131
20	CL2.1F2	132	Het
162	CL2.1F2	132	Het
173	CL2.1F2	132	Het
177	CL2.1F2	132	MAH
227	CL2.1F2	132	MR24
363	CL2.1F2	132	MAH
398	CL2.1F2	132	Het
442	CL2.1F2	132
467	CL2.1F2	132
519	CL2.1F2	132
520	CL2.1F2	132
535	CL2.1F2	132
655	CL2.1F2	132
731	CL2.1F2	132
764	CL2.1F2	132
849	CL2.1F2	132
855	CL2.1F2	132
858	CL2.1F2	132
876	CL2.1F2	132
902	CL2.1F2	132
914	CL2.1F2	132
964	CL2.1F2	132
966	CL2.1F2	132
1060	CL2.1F2	132
52	CL2.1F2	133	Het
59	CL2.1F2	133	Het
174	CL2.1F2	133	Het
291	CL2.1F2	133	MAH
303	CL2.1F2	133	MAH
382	CL2.1F2	133	Het
411	CL2.1F2	133
416	CL2.1F2	133
444	CL2.1F2	133
526	CL2.1F2	133
716	CL2.1F2	133
743	CL2.1F2	133
808	CL2.1F2	133
820	CL2.1F2	133
881	CL2.1F2	133
1001	CL2.1F2	133
1004	CL2.1F2	133
1073	CL2.1F2	133
68	CL2.1F2	134	Het
69	CL2.1F2	134	Het
109	CL2.1F2	134	Het
129	CL2.1F2	134	Het
263	CL2.1F2	134	Het
334	CL2.1F2	134	Het
418	CL2.1F2	134
462	CL2.1F2	134
499	CL2.1F2	134
516	CL2.1F2	134
653	CL2.1F2	134
851	CL2.1F2	134
892	CL2.1F2	134
928	CL2.1F2	134
80	CL2.1F2	135	MAH
140	CL2.1F2	135	Het
159	CL2.1F2	135	Het
292	CL2.1F2	135	MAH
388	CL2.1F2	135	Het
614	CL2.1F2	135
685	CL2.1F2	135
689	CL2.1F2	135
759	CL2.1F2	135
805	CL2.1F2	135
930	CL2.1F2	135
1057	CL2.1F2	135
111	CL2.1F2	136	Het
175	CL2.1F2	136	Het
207	CL2.1F2	136	MAH
281	CL2.1F2	136	Het
285	CL2.1F2	136	Het
290	CL2.1F2	136	Het
352	CL2.1F2	136	Het
373	CL2.1F2	136	Het
422	CL2.1F2	136
451	CL2.1F2	136
639	CL2.1F2	136
909	CL2.1F2	136
936	CL2.1F2	136
1049	CL2.1F2	136
86	CL2.1F2	137	Het
217	CL2.1F2	137	Het
339	CL2.1F2	137	Het
415	CL2.1F2	137
453	CL2.1F2	137
564	CL2.1F2	137
622	CL2.1F2	137
739	CL2.1F2	137
795	CL2.1F2	137
898	CL2.1F2	137
974	CL2.1F2	137
8	CL2.1F2	138	Het
55	CL2.1F2	138	Het
82	CL2.1F2	138	MAH
234	CL2.1F2	138	Het
238	CL2.1F2	138	Het
366	CL2.1F2	138	MAH
396	CL2.1F2	138	Het
608	CL2.1F2	138
699	CL2.1F2	138
709	CL2.1F2	138
722	CL2.1F2	138
946	CL2.1F2	138
958	CL2.1F2	138
963	CL2.1F2	138
978	CL2.1F2	138
114	CL2.1F2	139	Het
148	CL2.1F2	139	Het
347	CL2.1F2	139	Het
428	CL2.1F2	139
581	CL2.1F2	139
586	CL2.1F2	139
591	CL2.1F2	139
637	CL2.1F2	139
652	CL2.1F2	139
706	CL2.1F2	139
810	CL2.1F2	139
835	CL2.1F2	139
875	CL2.1F2	139
915	CL2.1F2	139
1000	CL2.1F2	139
1064	CL2.1F2	139
64	CL2.1F2	140	MAH
143	CL2.1F2	140	Het
232	CL2.1F2	140	Het
315	CL2.1F2	140	Het
365	CL2.1F2	140	Het
372	CL2.1F2	140	Het
449	CL2.1F2	140
638	CL2.1F2	140
662	CL2.1F2	140
16	CL2.1F2	141	MAH
47	CL2.1F2	141	MAH
136	CL2.1F2	141	Het
163	CL2.1F2	141	Het
167	CL2.1F2	141	MAH
240	CL2.1F2	141	Het
277	CL2.1F2	141	MAH
356	CL2.1F2	141	Het
389	CL2.1F2	141	Het
438	CL2.1F2	141
446	CL2.1F2	141
483	CL2.1F2	141
583	CL2.1F2	141
728	CL2.1F2	141
780	CL2.1F2	141
804	CL2.1F2	141
841	CL2.1F2	141
843	CL2.1F2	141
884	CL2.1F2	141
899	CL2.1F2	141
934	CL2.1F2	141
1034	CL2.1F2	141
1070	CL2.1F2	141
1076	CL2.1F2	141
30	CL2.1F2	142	MAH
54	CL2.1F2	142	MAH
85	CL2.1F2	142	MAH
113	CL2.1F2	142	MAH
137	CL2.1F2	142	Het
158	CL2.1F2	142	Het
165	CL2.1F2	142	Het
171	CL2.1F2	142	MAH
261	CL2.1F2	142	MAH
429	CL2.1F2	142
473	CL2.1F2	142
494	CL2.1F2	142
523	CL2.1F2	142
537	CL2.1F2	142
544	CL2.1F2	142
842	CL2.1F2	142
844	CL2.1F2	142
983	CL2.1F2	142
1007	CL2.1F2	142
1042	CL2.1F2	142
1044	CL2.1F2	142
36	CL2.1F2	143	MAH
61	CL2.1F2	143	Het
76	CL2.1F2	143	Het
98	CL2.1F2	143	MAH
198	CL2.1F2	143	Het
289	CL2.1F2	143	Het
344	CL2.1F2	143	Het
630	CL2.1F2	143
734	CL2.1F2	143
982	CL2.1F2	143
112	CL2.1F2	144	MAH
188	CL2.1F2	144	MAH
264	CL2.1F2	144	Het
320	CL2.1F2	144	MAH
487	CL2.1F2	144
763	CL2.1F2	144
860	CL2.1F2	144
893	CL2.1F2	144
1078	CL2.1F2	144
5	CL2.1F2	145	MAH
106	CL2.1F2	145	Het
134	CL2.1F2	145	MAH
214	CL2.1F2	145	Het
253	CL2.1F2	145	Het
421	CL2.1F2	145
435	CL2.1F2	145
472	CL2.1F2	145
475	CL2.1F2	145
480	CL2.1F2	145
532	CL2.1F2	145
612	CL2.1F2	145
867	CL2.1F2	145
901	CL2.1F2	145
1026	CL2.1F2	145
1027	CL2.1F2	145
1041	CL2.1F2	145
103	CL2.1F2	146	Het
235	CL2.1F2	146	MAH
410	CL2.1F2	146	MR24
468	CL2.1F2	146
469	CL2.1F2	146
556	CL2.1F2	146
832	CL2.1F2	146
853	CL2.1F2	146
972	CL2.1F2	146
1069	CL2.1F2	146
271	CL2.1F2	147	MAH
323	CL2.1F2	147	MAH
1067	CL2.1F2	147
29	CL2.1F2	148	MAH
40	CL2.1F2	148	MAH
151	CL2.1F2	148	MAH
479	CL2.1F2	148
690	CL2.1F2	148
859	CL2.1F2	148
1032	CL2.1F2	148
75	CL2.1F2	149	MAH
81	CL2.1F2	149	Het
348	CL2.1F2	149	MAH
507	CL2.1F2	149
604	CL2.1F2	149
649	CL2.1F2	149
670	CL2.1F2	149
675	CL2.1F2	149
749	CL2.1F2	149
969	CL2.1F2	149
1005	CL2.1F2	149
1046	CL2.1F2	149
1052	CL2.1F2	149
176	CL2.1F2	150	MAH
243	CL2.1F2	150	MAH
255	CL2.1F2	150	Het
272	CL2.1F2	150	MAH
312	CL2.1F2	150	MAH
383	CL2.1F2	150	MAH
404	CL2.1F2	150	Het
463	CL2.1F2	150
571	CL2.1F2	150
636	CL2.1F2	150
684	CL2.1F2	150
688	CL2.1F2	150
868	CL2.1F2	150
973	CL2.1F2	150
1020	CL2.1F2	150
1039	CL2.1F2	150
60	CL2.1F2	151	MAH
152	CL2.1F2	151	Het
336	CL2.1F2	151	MAH
394	CL2.1F2	151	MAH
419	CL2.1F2	151
430	CL2.1F2	151
521	CL2.1F2	151
529	CL2.1F2	151
698	CL2.1F2	151
869	CL2.1F2	151
961	CL2.1F2	151
997	CL2.1F2	151
3	CL2.1F2	152	MAH
105	CL2.1F2	152	MAH
32	CL2.1F2	153	MAH
166	CL2.1F2	153	MAH
465	CL2.1F2	153
569	CL2.1F2	153
669	CL2.1F2	153
872	CL2.1F2	153
933	CL2.1F2	153
937	CL2.1F2	153
125	CL2.1F2	154	MAH
326	CL2.1F2	154	Het
335	CL2.1F2	154	MAH
353	CL2.1F2	154	MAH
464	CL2.1F2	154
663	CL2.1F2	154
766	CL2.1F2	154
772	CL2.1F2	154
927	CL2.1F2	154
959	CL2.1F2	154
25	CL2.1F2	155	MAH
154	CL2.1F2	155	MAH
157	CL2.1F2	155	MAH
325	CL2.1F2	155	MAH
492	CL2.1F2	155
801	CL2.1F2	155
845	CL2.1F2	155
219	CL2.1F2	156	Het
367	CL2.1F2	156	Het
806	CL2.1F2	156
865	CL2.1F2	156
1010	CL2.1F2	156
1017	CL2.1F2	156
101	CL2.1F2	157	MAH
257	CL2.1F2	157	MAH
258	CL2.1F2	157	MAH
313	CL2.1F2	157	MAH
375	CL2.1F2	157	Het
440	CL2.1F2	157
503	CL2.1F2	157
514	CL2.1F2	157
705	CL2.1F2	157
796	CL2.1F2	157
954	CL2.1F2	157
17	CL2.1F2	158	MAH
259	CL2.1F2	158	MAH
311	CL2.1F2	158	MAH
625	CL2.1F2	158
719	CL2.1F2	158
67	CL2.1F2	159	MAH
362	CL2.1F2	159	MAH
321	CL2.1F2	160	MAH
550	CL2.1F2	160
635	CL2.1F2	160
826	CL2.1F2	160
836	CL2.1F2	160
1029	CL2.1F2	160
270	CL2.1F2	161	Het
384	CL2.1F2	161	MAH
405	CL2.1F2	161	MR24
592	CL2.1F2	161
613	CL2.1F2	161
681	CL2.1F2	161
828	CL2.1F2	161
138	CL2.1F2	162	MR24
297	CL2.1F2	162	Het
309	CL2.1F2	162	Het
541	CL2.1F2	162
762	CL2.1F2	162
115	CL2.1F2	163	Het
413	CL2.1F2	163
417	CL2.1F2	163
437	CL2.1F2	163
668	CL2.1F2	163
748	CL2.1F2	163
131	CL2.1F2	164	MAH
697	CL2.1F2	164
724	CL2.1F2	164
122	CL2.1F2	165	MR24
340	CL2.1F2	165	MAH
458	CL2.1F2	165
991	CL2.1F2	165
619	CL2.1F2	166
178	CL2.1F2	167	MAH
133	CL2.1F2	168	MAH
627	CL2.1F2	172
324	CL2.1F2	173	MAH
164	CL2.1F2	174	Het
432	CL2.1F2	174
45	CL2.1F2	176	MAH
955	CL2.1F2	177
172	CL2.1F2	204	MAH
269	CL2.1F2	183	Het
361	CL2.1F2	189	MAH
459	CL2.1F2	188
509	CL2.1F2	204
542	CL2.1F2	209
692	MAH8A	134
13	MAH8A	137
782	MAH8A	145
827	MAH8A	147
209	MAH8A	148
965	MAH8A	148
976	MAH8A	148
990	MAH8A	148
425	MAH8A	149
534	MAH8A	149
48	MAH8A	150
643	MAH8A	150
149	MAH8A	151
447	MAH8A	151
33	MAH8A	153
41	MAH8A	153
420	MAH8A	153
746	MAH8A	153
470	MAH8A	154
93	MAH8A	155
797	MAH8A	155
504	MAH8A	155
924	MAH8A	155
208	MAH8A	157
648	MAH8A	157
58	MAH8A	158
817	MAH8A	159
307	MAH8A	160
360	MAH8A	160
1037	MAH8A	160
184	MAH8A	161
951	MAH8A	161
816	MAH8A	163
703	MAH8A	164
530	MAH8A	165
563	MAH8A	166
212	MAH8A	178
539	MAH8A	183
758	MAH8A
1	MR24B	66
399	MR24B	73
837	MR24B	73
22	MR24B	74
694	MR24B	77
254	MR24B	79
633	MR24B	79
180	MR24B	85
185	MR24B	85
1002	MR24B	86
574	MR24B	88
634	MR24B	89
783	MR24B	89
308	MR24B	93
878	MR24B	93
708	MR24B	95
124	MR24B	97
79	MR24B	98
436	MR24B	99
439	MR24B	99
847	MR24B	100
857	MR24B	100
908	MR24B	100
94	MR24B	101
644	MR24B	101
725	MR24B	101
952	MR24B	101
247	MR24B	102
751	MR24B	103
513	MR24B	105
434	MR24B	106
830	MR24B	107
611	MR24B	108
770	MR24B	109
905	MR24B	111
221	MR24B	115
718	MR24B	122
327	MR24B	130
761	MR24B	150
