# Supplementary material for: The Functional Change and Deletion of FLC Homologs Contribute to the Evolution of Rapid Flowering in Boechera stricta
Source: Front Plant Sci. 2018 Jul 31;9:1078. doi: 10.3389/fpls.2018.01078 (PMC6080596; doi:10.3389/fpls.2018.01078)
Supplement: Supplementary file 2 [file Data_Sheet_1.ZIP › Dataset/fastq_036b5f1e-e3ce-4df9-9eb4-25296265f5ff.fastq]

@036b5f1e-e3ce-4df9-9eb4-25296265f5ff runid=30ec37b2bec06173ef5b4b617a2c23a02f9bd7c4 read=31020 ch=86 start_time=2018-03-31T12:13:03Z
CTATTATCTCTCACTTAATCAAAAAAAGCATTAAAGAGGAAGGTTTTCTGGTATTTATTCTTCTCCATTATTCATGAATAAAATTATGTTAATAAAAAAGTTTACGTTTTGAACAAGATAGCCACGTGTGCCGCGTTTGCTTTATATTTTTTCTGTCAAATGAAAAAAAACTCTTTAATTTTTTTTGTAAAATATTTTAAATTGCATTTAAAAACAAAATAATCCAAAATAACTAAAACTATTCAAAATCACCAAGTAAAAAACCATCCGGTTTGAAGTATTTCGGATAAAAAATTTTGTTATATTCTATTAGGTTCATTAAAAACATGTTGATTCTGGATAATACCGTTGTTCCGGCTATTTGGGTTATCGAAATTATAATTTTGGAGGTGGTGGTTATATAATTATATTGATATTTGGGTATAAAATTTATCTTGTATATTTGAGGCGTCGAATTTAGTTACCGGTTCGGAGTCAGAGTTAGGTTCGGTTATTGGTATAGAATTCAAGGAACCCGTTCGAATATTTGTTAGTTTTTTGGTCGGTTTCGGATACTCTTTTTTTTTGGGGATCGTTTCGGTTCAGTATTCAGTTGAAATAGCGAGCAGGCGATTATAACTAATCTTCAATCAGAAACCTTAAATTGGTTCTCTTATCCCTATTGAACTCTTCGGCTTCTCCAAAATTTGGCTACCATCGGATCTAGGCCTTATCTGATGTTTTCAGCCAACTCAACTCACAAACATATCACTGGACTGAAAAGTAAACCTAAAGAGCACACAAAACAAAAGTTAACTTTAAAATAAAAAGAGGATGATCTATAAATCTTATAAACATTAGATTGTTCCCCCTCTAGCCAATTTGAGTTTATTTTGTCATTACCACATTATAGCTACATGTCTATACTGTTGGTGTAATATTCACATGATTTGCATTCAACTGCTCATTTCTTACTCGTTGTTGCATATGCATGGTACTGAGTCCTGCGGTCAGATAATGGTTGATTCACAGAACAAAGGAGTCAGAACATTGGATGACCATATAAAAAAAAATGAGGAGTACTTGACAAATGATTTTCATGGACTTGATAAATCCAAACCAAGCACCAGTACGGTCGTTTAATTTTATCTTTGGATATAACAAAGGGTATGTTTGTCATGGACAACACATTATAGTTTAATTTGTTGAGGATGTTTTACTGAATAAAATTTTAATTCAATTTAATCAGAAAAAATAGGGGCTTTTATTTTAGAAATTTGCGTAAAGCCATGATAAACCTTTTCTGGGAATTGTTGGATGACAATGAATTTCTTCCCTGGAAAAAATGTTGAGTGAGAAATAAAAAGCGGGGTTTGGTAATGCTATGGAACGTTCATAGCCTATAATTTGTCAATATAAAACCCCTTCCTTTCCTCCTATGGAAGGATCTATTTATAAATCGTATAAGCTAAATCTACCCGTTGCCGACATACCTCGAGGCGGAACTCCATTAGTCCACGCTCCACCAGATGTGATTGTCAGCGTCGGAGATGTGGAGTTCACCTAATCGCAAACTTTTTTTTGGAACTCATCCTCACCCCCCAGATAATCTATAATGATCTCAACCCCATCTGGAGAAAGAGAGGCGCCATCACCATTTGGCTCTTGTGATTTTCACCCCGTCGCTCATCACAAGGCATTTGGGTCCTTGGGGGGGGGGTTTTGGGTCACCAGGAGGAATGGACTCCCTTCTGAAGCTTCACAGATCCTCTCAATTTTACATACCGTATATCGCTCAAACATACCTCCTCAGCTGTGTTCCCCTGACGGTATCAATGTCATCACCAAGCGGAGTTGGACTCCCTCTGCCTTCAACTCGTTCCAAACCTCCGCCCTCAGCCCTTGCTACTACACGCATCGAGTTATCGCAAACCTGGAGAAACCTCCCTGCCACCGGCAGTCGCAGTTCGTGATGAAACCATTTGCCACCATAAGAATAGAGGAGTCGATTACTCCCGCCTGCGCACTCCCTCTATGCGCGAATTTTTCCCGCTTCGGACGCGGACCACCGCTGTCCAATTCCTGCTCGTCCACCTCCAACATCTCAGCCGCCACCAATCCAGCTCCGCCACCCAGATCATCAGAGATCCCGCCGACTTTCATAAAATGGCAAAGATACAGCATGAATTTGCACCACGCTCCAGACACCTCCGATATCAACCCCGTAGAGTCACCGCCCTCTTCCATCGTGAATCCGGCAAAACAATATCAGCCGGCCGCTCACCAAATGCGGACATCCTAATATATGCCCAGGGTCCCCAGCCACAATCTCATCCCTCGCCAAGCCACTCGAAAGCCATCCTCAATCACCAAAATTTCACAAGGCCTGTCTCAAATATCCCTCAGCCCTAAAACCATAAATCCCCTTTGACTCAGTCCTCAACACCAAAGCCCATTAAAATCCTTGCAATCCTCGGGCCCCAGCACCACTTCACACACGCTATCGGCATTCAGGATTATTCTCGAATCTAAGTCAACCAGGTCGATCAGCTTAGCTTCTCTCCAAGCCCCAAGCTCAGCATTCTCGAATCAAGTCTGGGGCCCGTCTTCCAGCACGATCTGGCATCCTTGAGATCTTCAACCTCCTGCTCTGATCTCACCGAAGATGTTTCCCAGCAGATCGCACACAAGCAGTGGACCCACTCTACAATGTCTCACTAACCTTCGACCTCAACAATTCCCTTTAGCCAGTGAAAGATCAGTCCCAACAAATTCTCCATCTCCGTCGTTCTGTCTCTCCTACTCCTCGATCAACAAAAGACATCTCATCTAATGGGATCCCTATCGGCCAGCCAGACTGTCCGACTCACCTTCTATCCGGGCCTATTCAGACAGAAATCGTTGCTAACACTCACCACCACTCATCACCTGTCATCGCTGAAGCTCTTCTACAACACAGGAAATCGGCCTCAGAAATCTCTCATCCAAACGACTGAAACGGACTCCGAGGTCCCGTCCCCCTTCGAGCAGTCACCTCTATCCATAGAAAGAAGACTACCCACTCTCTTGCCCTTGAAAGAGACACTCTTCCGTCTCCATGATCATATAATATATCATCAGCATACTCAGAAACATATATTAATATATTAGTGATGTCTATAATTATTTTATTTTATCTATATAGTTAGCTGTTTCATGACATATTATTTGACTTTAATTAATAAAAGTAGAAATATAGTAGAAAAAAATTGTTGGTGTTAATTAATGGTAAATAGAATAAGAAAAAAAAAAACATGATAGGCCGGCCCGACAATTCTACTCGTCAGCCATGTGTAAAGAAGTGAATCCGCTACCAATAAACCCATCATGGGAGCTTTCTTGGAAACTCGGGTCCTAGAAGCTGATGCTCTGTAATATAAGATTCGACCTTCCCCAACTAGAGAATTGAAACAAAACTACTCTGCTCCCACTTTGGTCGCATTTGGTTCGTGGATATGTCATTTATCTTTATTCAAGGGCATCTCTATGTTTTAAAATTTAATATTATACTTTCAATCTTAGAAAACGACAAGATAATATCACTCTAGTGAATTCCAATAAGATTAAACTGAATTTATATTGCCGTTTTCACTTGTCTTTAAACAACTAGTCAAGATAAGTGGAGAAAATATATTCCCCGATAATAAAAAGAGCAACATCTAGTCTTTAAAATTCATTACCATTTTGCCGTCTATCTGTAGCAGTATATACTAAGCATCACTACTAATCCATTATCATTCGTTACTCTATATCAAAATTTTTCTTTTATTTTCTTGATTTAGCTTCGATGATGACATTAAATACGTTTCATAATTTAAATTTCACCTTCACGATCGATAACTCTTCTTTCTTCTTCGTTTCATCAGCCATCTCGACAATCTTTGATCTGTTTCAAATATTTAAAGGTGGTCAGATCACAGGTTTTTGTAACCATACTTATCGATTCGGGGTTGACTCGGTGTGTACTACTAACCTTTCCTCGTTGAACAGGGATTTGGATCGTCTGCTGATGGTTCAACCGTGTCTCGTTCTGGTTCCTGATTCGACGATATCCCGCTGAAATACTCTTTCCTGCTCCGCCCGGTTACCAGACAACGGATTCTCCGACATGAACCTTATCATCTCACGTTCGTCTACGACGGTCTTCTTCACAATGTTCTTGCACAAAACACCTTTTCGAAGATTCTCTTCCTTTTTGTCTCGGATTCATCACACTCGGTGCGTGGTACCCAGGCAGCAATATTGTGCGAGATCATCTGCAACCATAATTGACGCAGGCGGTCGGGTTCCTGGATCTCCGTCCTCGAGCCGCGTCGAAACGTCGAGGAGTCGACGACGTAAATCCCACCACCGAATCCGGAACGATTTAACCCGGACGGAGAGTCAGAACGTGCTTATAAAATCTTGTTCTGTCTTGCTCAAGTTCGGATTTCAATTCAGTGAATTTGGTTGTCTCTGTTGAAACGCCAGGGAACACAGAGATTGAGGCGTCGTGGAAGATGTACCGCTCGTTTCTCTTCGTAACGGTTTAGTACTCTCCATCTTCTTCTTCTTCTTCTTCCTCTGCTCCAGACGTAAGCTCTGACGCATCAAAGACGTTGTTCTGTTTTGAGGTTGGGTTTTTTGACTGAAAGTCGACTTTTTTGGGCTTCTTGAGATGGACAAAGACAATACATCTACTTCTTGAAGTGATACAAAATTTGGGAAACAAAGAAAGAGCAATTTTGCATAACCACAAAATTTAAAAAAAAAACTAGTATGGTGCCAGATTTTTTAAAACTTACCGGCGATTTCAGATCAGCGCAAGCACATACTCAGCACAGTCCGATGGGTAAATCACATCGTTTGCAGCTAAGTCGTTCACACGAATCCATTTTTCATAGCTCCTGATGAAAATATCAGGATAAATTGCATCAATTTTGGCGCATTTGATTACAGATATTGTATTTCAGTTTAAAAACGTTACCTTTTACATGACCAAGCATATTGGCGTGATGTCATGCGCTTCCCCTCTCAAGAACCGTAAGCCGGTTCATCACATCTCATTGCAAAAAAAAAACACAATTTACATATCGACCTTTAACATAAATTGACATGAAAACGCCTAACCCACGATATCATCACAATATATATACAAAACAAAAATCGAAGCTTTAGCATATAATTGAGGTCAAACACTAATCAGAGCAAGAACCATGGTTTATAAACAGAGTACAGTGATCTCTTTTCTTCCTCTCTCTGTTGTTTGGGAAATTGCCTCTTAACCGGAGAGCTGGTTAACCGGAGAAATGACTTCGGTGAGGGTGTTCGAGGTGGCCATTTCTAGTGAGGTAATAAAGCAACTGGACTCTTCTGAAAATGGGCTTCTTGTCTTGACCTCTTCTTCTAGTTCTTCTTCATCTTGCTGCTGAAGATTCAAAAGACCTTATAATCCTCTCCCTGGACTTTTGTTGTTCTCTCTGCCCTCTTCGCGTCTTACAGCTTCCATTTTTTTGTGTCTATGTCCGGACAAAGAGATGAGAACAATAAACCACGGAGCTGTTCTTTATATATAAAGGGAATGTATTTGTATCACTGTGTGTGGTGTCCTCTTTCTGAGACAACAAGGAAATGGCATTACCATA
+
%(&++)%$$#%+((++1/..0+0773,),23+70+(')*),.).6;,.-3(1,/9:.5:44:6989/;.-794/'%(+#/4824801(00,2265851,*,0()-24<<+),+'+8/334674+,+-*3$).+...88--5;3.56;;<<<325024(-+.+-137;;:1,.02850576875*4/-+/641.8286/+5*2*&)0071.8:920181)+-,+1.&.00,20-(.48-/0253./77+*'$'4..,.5.::<.57457(4-496*&*$(&%+-)*2.111630*)--,/.9//-9/.-&/'$,0-2(#%(,4:96/35+0()+7:889:614&(&(%&')'*//)0+011296,57670(%&((&)*-.0.09:/.3+*+)(%&&(',*-257151//.7+(&&&04:0:44237:05-:0-,)&%&%')+81*%#,+**,-),(1+''++-)%'&.5,('&$$(&%'$&)-'/3113)&0.&&%'+*%,/,1.20.0-)).(0**&((%&%'*,17-(1/%,2-:<<-3/-0-501*+,+61-,-+3/300153)&()2*1632;4.1:70/&&()+4-&*.**/1,)$))),--/.52+.080304010:555<7,,0.''*.+231596-5--.6654*5-));5**.,5/464666;61*,-6.12-10(.(0/-*(4),:7:85-,,-1).'+*.**-0.-.0*+,*(#&%**+2.0-0.-..../8/0(-&,,%)*085760--+''),(*'*.01*'*&+('')/576/580*)1.)')-*)00,*(),*,)'%(&()&&,(+..59:0**'')887*()('')0-02;,3884+2-..070-39+*(/0:8007<4-,/+1/*04/0+2,-)%$%(0135146678887767.+)%&*()+/*)&&')))10)(//065-+)*(++0)).8-2.,,22-,8//,(&%()*&+('(%%#$(&(.062206.443,--/,2/'.000/05/.-+*,)-38-(*%#&+,-*--,/22524%%$%$$%$(.275:71*))%**''+*'&$$).,-'('(/69;29;;:718/,-/.-+(+)50(.,20/1/63+,234/:1119<:1/0;;1142592-2/34438/39(*)&*&*),36/45996762555311173323487--./+)2-,)()-//555*%/)),:777+,+8;0.(**)033</4/54.').010+,&,311)3;;*2/869/-.0/,74.03303)),,(++-01874,456./12+&-(/+,1-6.8532+-&$$%$(++*3450)(((+8:::20+690'(*&'&+.0,.852,)(%)4/4:957,3-,+/3-0092*)%%&(().4496/(((*0)&//.71233;8,/4-*00/+(-.-++,*(),53323:443/%,)'$%&&#*+')+0+'$$%%%%&&%%*.*(*0-276454/.7545*(2-1&*)00115-.5)-15,)+,.881/31/034.-,)/*$((&''(+-*/+../4%'&'*060+,+)+3-/*4173,2257<;;2,.,+*222661.*%')/15+-+1,2,,,243050,+644323/78//..-1/*),0)''('(/-15:775-0*%((&)-3780:000/831,/)+-,+),.3779731,-,(0./+22)69854,-,.()()%&%'&9::+'+%(&$'*'1*(/+.742357233),'+$%&(&'0-+()&(-/543341,%&%%%$&'*)%$%))2,33$#$&238324/20/15,03////1071920+,-1.3--.807///77684((*'&%'%'&*-50708945./02//5079,0.//47510)1324,/1*,1510-,00'&1+/0,4/-/(,*0214((*2/.05(+1995:771/'*.*)*+0.)'&)(%()..3339838677<6)4)*+//3534(+*'%-.'-+&&')(4/0/+(''%'*,+,0'(('.-((17410%'%()67+,/.,,*+')-&0+678*+-)'/052)2(+&,(..81&)/*99870*.*150+&#&)*53/+%*.25'+%)*430+&)--1583/5+5+-1*-./0-$*(&./*(+,.,+/1.+$''(,*)'*+*'',/,%#('+0-).3210+&&%&),&...)%%)+*),-2:+4/5/5.+-56/43.02012229)6+20.',,'&&&'&)0*1/)+0245:,/:1823827.(%+,,+'(+($$%++),1+-16+0,,+0*%'%)%(+0-33346,.53/.%(%,,))124/2,/&&$+&%&.413,--4450)*$%$),$(*&),*(+*+%'*)*3/./.923/03/6,-*7++$$('.-.32/12)+.1920034(*+'.4-*''.;87911./2)+.+*,4++*5645579746+..+0,))''173,//+034-08/9)-'*(0+'('(+).1*-.1459.00:171/0.///0021795*476124/02/2:73434722.31)+1.*),,,1..'$.--'''$(*236-/.-0*82%565-03-//..,,%.82560-2./*((*)%%)*&(++'(+8-6-+*--,+).+)&(')*3-*)))&(122:95(37*-'$$'),(*)*)+**+.')+).25.7)-1+(+/(*&)+*.*+&(+0*--,32;268,'(++&%%))),1101(&'*/-52841-283603//4.619+-1)%%*&%%'&()-&,+/+12063*.*/-60:5665*0368756503.,%')435+0''$,-43/2*,,,**0193+*++(')*-13431333;8..)6*(*98-2/0)((($)$11065-.'--727.(,)*&./)4:07(*,956+-),'(/.,*+*.5(*(&&&$&'(./.$(,(('+&(&',/,,-,,/,''$%%'&'),/:6548687+4&&%,('(.$**;84.%%&%%*-115*4/,28732(.+*(4,,+13604)()/-,21,*/1790'&*)'%'0++15,///0/+440.,++0/'&*)(/+,(-1)$1010.40(3.%+&',/')&''*(+++02580352252////-16.%(--/14:98772(/(%&(()%%*-0.3/+,(,+-,....20*'(*)0/386562)7,-155-+-7;2*..655358759222431<30.12345-+.($0+(%('-275132311288*+1.+/3-+02.1/'&-.131,&0((0:/6.0-3+,*+(&&&%&,0030--5+/*',4300.1.,.-*/++++&)'$#)$0,&&)*/.,6133665355+-.1+/,/.048,&((%*--82/((*./.(,++/84*+))*/43'+2'**.2.,22-)*+(*)-.562030/+/+))/.33//0/++,.700/04)*,9/,,-0.----&+''),+-))(,'',5233;84(''()+1&(*/2(&')*'*6241545<658874.23:89576660/60+,38<<555.&)'(+,5433/3576/::.-6743<:+:.//:66331931,91526*(,386.5790/+)*.-*-.12424.,),)*.-.,(/*,*&%'+(562001444;:01.51/3,%166//-.,6+-/7971-*'-7/43724,**,44)'+)/+'(/500354542467.24/3..560)&,$(*'')..353667;12;802:328326<74;:($&%%,-'(*0.,+*)$(-.122111362$%$$$%(*)&*+5,75+1-,-628-**4*+.1.-'*)+.250/-8970*4:9,0.5:1.09515;5*00201-./004000,2.:8./.9.68((('&$((&)))*421/191:/'*.04.--,%%&,,.5-68)+,0,.1435894/34*'*.,0335323030/,50+,078.5;1*.19+--9624'-%+'++1../.-+-(9-48;23,3399:7/-+3+,-0+,9--,(-)-/.**5*)433505/420/4766,7;,05030520394$+&''0.+15257541+%&&%'+(675/,)/.*)%'&'%**3+&%'-1*'%%)*1.,(,))+'&(+*&+,*.0+)(,-(+1(&))(+,-+#&&&&**+(-)))1,.'*'1+413843234353474*+-,.2431*('))12&(&%%%)225/56251/32.,/22117:228-,(,)040**-20:<9-%'+*+5:710+/)&*39<3*0038.61756661-0,/355;15666'+*&(%'$''$%(,,8/&/)'%$&%$(,776741/0-()+'')&*&)%%$$$)('''(-(56907($(3/8977(*''/1102-5725365-.55++*,--)*(*+.3,0-&('((,**,0'&*'*.7+(&)'-.0-20246;,,&+'(*-;7.&)%')/037)1.()%&$$$%%&&%((+4-89333352.)-0:885786),(04+''+.12+,.,++-0*&((3*./3,5201')-'(%')(--)-,-23++)'&.+..197786-0.(('&*)-/'&%'))*+-57.,-%)+,-..-&+(/)('++212022*367<:::77:68<::546470/232233(&%(*0,1,'(+-54355567027/)+--,4/0995/85:-+(,./1/80./78:5++)''*&)'*+2303177:,11-)*1+4--%%$*/95400-+,1/40+3,//(),3714/**''()(+-,/;914;4*44'12,54*'*/*&%$%+4.::+(*(&554..--711.;:3/7+0/.-.*,,)(').,,,)0,**-:9967(3-,)),*)./,.13&93++++*+-++-&(*+$)/01.-+-*+,-,4/679646810&%&+,(*15301-/86.,(*+,73-/0385.&**-.2857802;:7,%#&)*/.41+*-..36942512&).885-/+0--,0963095-&&&)-,.;7,*.)%))(//%-*&$')111,-0;0.5931.246./0,76))+-01718-0$-'*$+(+'+-+,.//56+,,0&,*/,44,*,+..)((-1.(*,.,16'67;;::900-.)*,*13)*48:776865.,%*)1.5.%%(*.5,+*-/275-55()(($*),-1*.*-46./#&'',/03.'+*-011;9-,()*3+0.%,+./228+&)+4;9843'),&')-(&+-08760)1--***),6;6333.30-0+*,*+,0*14::891729:005797..'',&*+134466660;<00834.-/1//(0-9.-6<:2/)(+&-*$-85/7/7.550-+(&(,.0325474:42**'++)()+1-*)&++/15,--6:5+&+)*6987.0:1-/,*''%&&*-5-47.%0.*+-.40443660.22670-175646149-/.2-,,.,02.6..5/-,%3633;99:845140/062444/4-./40,540+,3,2,,-5878751-.1')17/+064($01).995531-*,.'*12/-%'&-+5-+,%/038,,-07:;<6-01/36225101,.0.103,((),.-,,&*''.)-3-+,*,.6-**0(-7+.66*/395665+,3,--/*5(,3-&(',++-/-/++(,(/+,'&&++18/-)./4564523''$(**'-.0-/-*()$$%
