# Supplementary material for: The Functional Change and Deletion of FLC Homologs Contribute to the Evolution of Rapid Flowering in Boechera stricta
Source: Front Plant Sci. 2018 Jul 31;9:1078. doi: 10.3389/fpls.2018.01078 (PMC6080596; doi:10.3389/fpls.2018.01078)
Supplement: Supplementary file 2 [file Data_Sheet_1.ZIP › Dataset/qPCR_cDNA.txt]

ID	Time_point	Genotype	Individual	Gene	Ct
NV2-MAH-1	NV2	MAH	1	ACT2	18.34
NV2-MAH-1	NV2	MAH	1	ACT2	18.33
NV2-MAH-1	NV2	MAH	1	FLC1	21.44
NV2-MAH-1	NV2	MAH	1	FLC2	19.09
NV2-MAH-1	NV2	MAH	1	FT	29.35
NV2-MAH-1	NV2	MAH	1	SOC1	21.76
NV2-MAH-2	NV2	MAH	2	ACT2	18.3
NV2-MAH-2	NV2	MAH	2	ACT2	18.43
NV2-MAH-2	NV2	MAH	2	FLC1	21.65
NV2-MAH-2	NV2	MAH	2	FLC2	18.97
NV2-MAH-2	NV2	MAH	2	FT	29.03
NV2-MAH-2	NV2	MAH	2	SOC1	21.37
NV2-MAH-3	NV2	MAH	3	ACT2	18.94
NV2-MAH-3	NV2	MAH	3	ACT2	18.94
NV2-MAH-3	NV2	MAH	3	FLC1	22.31
NV2-MAH-3	NV2	MAH	3	FLC2	19.6
NV2-MAH-3	NV2	MAH	3	FT	27.34
NV2-MAH-3	NV2	MAH	3	SOC1	22.08
NV2-MAH-4	NV2	MAH	4	ACT2	18.55
NV2-MAH-4	NV2	MAH	4	ACT2	18.66
NV2-MAH-4	NV2	MAH	4	FLC1	21.73
NV2-MAH-4	NV2	MAH	4	FLC2	19.28
NV2-MAH-4	NV2	MAH	4	FT	28.13
NV2-MAH-4	NV2	MAH	4	SOC1	21.74
NV2-MR24-1	NV2	MR24	1	ACT2	18.32
NV2-MR24-1	NV2	MR24	1	ACT2	18.03
NV2-MR24-1	NV2	MR24	1	FLC1	36.16
NV2-MR24-1	NV2	MR24	1	FLC2	19.16
NV2-MR24-1	NV2	MR24	1	FT	27.41
NV2-MR24-1	NV2	MR24	1	SOC1	22.99
NV2-MR24-2	NV2	MR24	2	ACT2	17.97
NV2-MR24-2	NV2	MR24	2	ACT2	18.13
NV2-MR24-2	NV2	MR24	2	FLC1	33.2
NV2-MR24-2	NV2	MR24	2	FLC2	18.96
NV2-MR24-2	NV2	MR24	2	FT	28.8
NV2-MR24-2	NV2	MR24	2	SOC1	22.79
NV2-MR24-3	NV2	MR24	3	ACT2	18.23
NV2-MR24-3	NV2	MR24	3	ACT2	18.27
NV2-MR24-3	NV2	MR24	3	FLC1
NV2-MR24-3	NV2	MR24	3	FLC2	19.44
NV2-MR24-3	NV2	MR24	3	FT	29.16
NV2-MR24-3	NV2	MR24	3	SOC1	23.49
NV2-MR24-4	NV2	MR24	4	ACT2	18.51
NV2-MR24-4	NV2	MR24	4	ACT2	18.52
NV2-MR24-4	NV2	MR24	4	FLC1	37.11
NV2-MR24-4	NV2	MR24	4	FLC2	19.51
NV2-MR24-4	NV2	MR24	4	FT	27.34
NV2-MR24-4	NV2	MR24	4	SOC1	23.04
AV1-MAH-1	AV1	MAH	1	ACT2	18.2
AV1-MAH-1	AV1	MAH	1	ACT2	18.09
AV1-MAH-1	AV1	MAH	1	FLC1	20.78
AV1-MAH-1	AV1	MAH	1	FLC2	19.86
AV1-MAH-1	AV1	MAH	1	FT	30.34
AV1-MAH-1	AV1	MAH	1	SOC1	22.91
AV1-MAH-2	AV1	MAH	2	ACT2	18.54
AV1-MAH-2	AV1	MAH	2	ACT2	18.5
AV1-MAH-2	AV1	MAH	2	FLC1	20.58
AV1-MAH-2	AV1	MAH	2	FLC2	19.62
AV1-MAH-2	AV1	MAH	2	FT	29.49
AV1-MAH-2	AV1	MAH	2	SOC1	22.59
AV1-MAH-3	AV1	MAH	3	ACT2	18.24
AV1-MAH-3	AV1	MAH	3	ACT2	18.02
AV1-MAH-3	AV1	MAH	3	FLC1	20.49
AV1-MAH-3	AV1	MAH	3	FLC2	19.64
AV1-MAH-3	AV1	MAH	3	FT	25.94
AV1-MAH-3	AV1	MAH	3	SOC1	22.95
AV1-MAH-4	AV1	MAH	4	ACT2	18.97
AV1-MAH-4	AV1	MAH	4	ACT2	19.34
AV1-MAH-4	AV1	MAH	4	FLC1	21.42
AV1-MAH-4	AV1	MAH	4	FLC2	20.32
AV1-MAH-4	AV1	MAH	4	FT	30.06
AV1-MAH-4	AV1	MAH	4	SOC1	23.19
AV1-MR24-1	AV1	MR24	1	ACT2	19.2
AV1-MR24-1	AV1	MR24	1	ACT2	19.19
AV1-MR24-1	AV1	MR24	1	FLC1	28.87
AV1-MR24-1	AV1	MR24	1	FLC2	19.92
AV1-MR24-1	AV1	MR24	1	FT	28.31
AV1-MR24-1	AV1	MR24	1	SOC1	22.63
AV1-MR24-2	AV1	MR24	2	ACT2	18.82
AV1-MR24-2	AV1	MR24	2	ACT2	18.88
AV1-MR24-2	AV1	MR24	2	FLC1	31.61
AV1-MR24-2	AV1	MR24	2	FLC2	20.24
AV1-MR24-2	AV1	MR24	2	FT	30.72
AV1-MR24-2	AV1	MR24	2	SOC1	23.01
AV1-MR24-3	AV1	MR24	3	ACT2	18.51
AV1-MR24-3	AV1	MR24	3	ACT2	18.66
AV1-MR24-3	AV1	MR24	3	FLC1	32.63
AV1-MR24-3	AV1	MR24	3	FLC2	19.87
AV1-MR24-3	AV1	MR24	3	FT	28.82
AV1-MR24-3	AV1	MR24	3	SOC1	22.69
AV1-MR24-4	AV1	MR24	4	ACT2	18.96
AV1-MR24-4	AV1	MR24	4	ACT2	19.09
AV1-MR24-4	AV1	MR24	4	FLC1	27.11
AV1-MR24-4	AV1	MR24	4	FLC2	20.42
AV1-MR24-4	AV1	MR24	4	FT	30.22
AV1-MR24-4	AV1	MR24	4	SOC1	23.21
AV3-MAH-1	AV3	MAH	1	ACT2	19.1
AV3-MAH-1	AV3	MAH	1	ACT2	19.01
AV3-MAH-1	AV3	MAH	1	FLC1	21.97
AV3-MAH-1	AV3	MAH	1	FLC2	20.37
AV3-MAH-1	AV3	MAH	1	FT	27.96
AV3-MAH-1	AV3	MAH	1	SOC1	21.59
AV3-MAH-2	AV3	MAH	2	ACT2	19.11
AV3-MAH-2	AV3	MAH	2	ACT2	19.2
AV3-MAH-2	AV3	MAH	2	FLC1	22.3
AV3-MAH-2	AV3	MAH	2	FLC2	20.65
AV3-MAH-2	AV3	MAH	2	FT	26.84
AV3-MAH-2	AV3	MAH	2	SOC1	22.03
AV3-MAH-3	AV3	MAH	3	ACT2	19.12
AV3-MAH-3	AV3	MAH	3	ACT2	19.18
AV3-MAH-3	AV3	MAH	3	FLC1	22.08
AV3-MAH-3	AV3	MAH	3	FLC2	20.72
AV3-MAH-3	AV3	MAH	3	FT	27.52
AV3-MAH-3	AV3	MAH	3	SOC1	21.67
AV3-MAH-4	AV3	MAH	4	ACT2	19.2
AV3-MAH-4	AV3	MAH	4	ACT2	19.17
AV3-MAH-4	AV3	MAH	4	FLC1	21.7
AV3-MAH-4	AV3	MAH	4	FLC2	20.31
AV3-MAH-4	AV3	MAH	4	FT	28.05
AV3-MAH-4	AV3	MAH	4	SOC1	21.56
AV3-MR24-1	AV3	MR24	1	ACT2	18.64
AV3-MR24-1	AV3	MR24	1	ACT2	18.49
AV3-MR24-1	AV3	MR24	1	FLC1	29.69
AV3-MR24-1	AV3	MR24	1	FLC2	19.78
AV3-MR24-1	AV3	MR24	1	FT	25.64
AV3-MR24-1	AV3	MR24	1	SOC1	22.29
AV3-MR24-2	AV3	MR24	2	ACT2	17.86
AV3-MR24-2	AV3	MR24	2	ACT2	17.73
AV3-MR24-2	AV3	MR24	2	FLC1	33.43
AV3-MR24-2	AV3	MR24	2	FLC2	19.48
AV3-MR24-2	AV3	MR24	2	FT	22.36
AV3-MR24-2	AV3	MR24	2	SOC1	21.33
AV3-MR24-3	AV3	MR24	3	ACT2	18.36
AV3-MR24-3	AV3	MR24	3	ACT2	18.34
AV3-MR24-3	AV3	MR24	3	FLC1	32.42
AV3-MR24-3	AV3	MR24	3	FLC2	19.75
AV3-MR24-3	AV3	MR24	3	FT	25.2
AV3-MR24-3	AV3	MR24	3	SOC1	21.93
AV3-MR24-4	AV3	MR24	4	ACT2	17.69
AV3-MR24-4	AV3	MR24	4	ACT2	18.05
AV3-MR24-4	AV3	MR24	4	FLC1	34.34
AV3-MR24-4	AV3	MR24	4	FLC2	19.49
AV3-MR24-4	AV3	MR24	4	FT	23.18
AV3-MR24-4	AV3	MR24	4	SOC1	21.51
AV2-MAH-4	AV2	MAH	4	FLC1	25.42
AV2-MAH-4	AV2	MAH	4	FLC2	23.48
AV2-MAH-4	AV2	MAH	4	ACT2	21.05
AV2-MAH-4	AV2	MAH	4	FT	27.31
AV2-MAH-4	AV2	MAH	4	SOC1	23.2
AV2-MAH-4	AV2	MAH	4	ACT2	21.01
AV2-MR24-4	AV2	MR24	4	FLC1	30.32
AV2-MR24-4	AV2	MR24	4	FLC2	19.59
AV2-MR24-4	AV2	MR24	4	ACT2	18.45
AV2-MR24-4	AV2	MR24	4	FT	22.71
AV2-MR24-4	AV2	MR24	4	SOC1	21.84
AV2-MR24-4	AV2	MR24	4	ACT2	18.55
AV2-MAH-3	AV2	MAH	3	FLC1	23.14
AV2-MAH-3	AV2	MAH	3	FLC2	21.04
AV2-MAH-3	AV2	MAH	3	ACT2	18.54
AV2-MAH-3	AV2	MAH	3	FT	25.88
AV2-MAH-3	AV2	MAH	3	SOC1	21.02
AV2-MAH-3	AV2	MAH	3	ACT2	18.59
AV2-MR24-3	AV2	MR24	3	FLC1	29.79
AV2-MR24-3	AV2	MR24	3	FLC2	20.55
AV2-MR24-3	AV2	MR24	3	ACT2	19.35
AV2-MR24-3	AV2	MR24	3	FT	23.09
AV2-MR24-3	AV2	MR24	3	SOC1	22.41
AV2-MR24-3	AV2	MR24	3	ACT2	19.32
AV2-MAH-2	AV2	MAH	2	FLC1	22.3
AV2-MAH-2	AV2	MAH	2	FLC2	20.57
AV2-MAH-2	AV2	MAH	2	ACT2	18.67
AV2-MAH-2	AV2	MAH	2	FT	27.23
AV2-MAH-2	AV2	MAH	2	SOC1	20.84
AV2-MAH-2	AV2	MAH	2	ACT2	18.66
AV2-MR24-2	AV2	MR24	2	FLC1	29.87
AV2-MR24-2	AV2	MR24	2	FLC2	20.08
AV2-MR24-2	AV2	MR24	2	ACT2	18.9
AV2-MR24-2	AV2	MR24	2	FT	23.17
AV2-MR24-2	AV2	MR24	2	SOC1	21.7
AV2-MR24-2	AV2	MR24	2	ACT2	18.83
AV2-MAH-1	AV2	MAH	1	FLC1	21.07
AV2-MAH-1	AV2	MAH	1	FLC2	19.77
AV2-MAH-1	AV2	MAH	1	ACT2	18.4
AV2-MAH-1	AV2	MAH	1	FT	27.76
AV2-MAH-1	AV2	MAH	1	SOC1	21.83
AV2-MAH-1	AV2	MAH	1	ACT2	18.42
AV2-MR24-1	AV2	MR24	1	FLC1	30.68
AV2-MR24-1	AV2	MR24	1	FLC2	20.71
AV2-MR24-1	AV2	MR24	1	ACT2	19.4
AV2-MR24-1	AV2	MR24	1	FT	22.94
AV2-MR24-1	AV2	MR24	1	SOC1	22.49
AV2-MR24-1	AV2	MR24	1	ACT2	19.43
BV-MAH-1	BV	MAH	1	ACT2	19.13
BV-MAH-2	BV	MAH	2	ACT2	19.12
BV-MAH-3	BV	MAH	3	ACT2	18.49
BV-MAH-4	BV	MAH	4	ACT2	18.82
BV-MR24-1	BV	MR24	1	ACT2	18.85
BV-MR24-2	BV	MR24	2	ACT2	19.24
BV-MR24-3	BV	MR24	3	ACT2	19.04
BV-MR24-4	BV	MR24	4	ACT2	19.06
NV1-MAH-1	NV1	MAH	1	ACT2	19.3
NV1-MAH-2	NV1	MAH	2	ACT2	18.21
NV1-MAH-3	NV1	MAH	3	ACT2	18.28
NV1-MAH-4	NV1	MAH	4	ACT2	18.6
NV1-MR24-1	NV1	MR24	1	ACT2	19.13
NV1-MR24-2	NV1	MR24	2	ACT2	19.05
NV1-MR24-4	NV1	MR24	4	ACT2	18.77
BV-MAH-1	BV	MAH	1	FLC1	20.04
BV-MAH-2	BV	MAH	2	FLC1	19.98
BV-MAH-3	BV	MAH	3	FLC1	19.93
BV-MAH-4	BV	MAH	4	FLC1	19.91
BV-MR24-1	BV	MR24	1	FLC1	31.22
BV-MR24-2	BV	MR24	2	FLC1	31.16
BV-MR24-3	BV	MR24	3	FLC1	31.11
BV-MR24-4	BV	MR24	4	FLC1	31.47
NV1-MAH-1	NV1	MAH	1	FLC1	20.81
NV1-MAH-2	NV1	MAH	2	FLC1	20.16
NV1-MAH-3	NV1	MAH	3	FLC1	20.21
NV1-MAH-4	NV1	MAH	4	FLC1	20.25
NV1-MR24-1	NV1	MR24	1	FLC1	31.15
NV1-MR24-2	NV1	MR24	2	FLC1	31.41
NV1-MR24-4	NV1	MR24	4	FLC1	31.58
BV-MAH-1	BV	MAH	1	FLC2	19.61
BV-MAH-2	BV	MAH	2	FLC2	19.93
BV-MAH-3	BV	MAH	3	FLC2	19.62
BV-MAH-4	BV	MAH	4	FLC2	19.89
BV-MR24-1	BV	MR24	1	FLC2	19.54
BV-MR24-2	BV	MR24	2	FLC2	19.73
BV-MR24-3	BV	MR24	3	FLC2	19.57
BV-MR24-4	BV	MR24	4	FLC2	19.45
NV1-MAH-1	NV1	MAH	1	FLC2	20.22
NV1-MAH-2	NV1	MAH	2	FLC2	19.33
NV1-MAH-3	NV1	MAH	3	FLC2	19.4
NV1-MAH-4	NV1	MAH	4	FLC2	19.78
NV1-MR24-1	NV1	MR24	1	FLC2	19.7
NV1-MR24-2	NV1	MR24	2	FLC2	19.61
NV1-MR24-4	NV1	MR24	4	FLC2	18.91
BV-MAH-1	BV	MAH	1	FT	29.16
BV-MAH-2	BV	MAH	2	FT	28.57
BV-MAH-3	BV	MAH	3	FT	29.87
BV-MAH-4	BV	MAH	4	FT	27.23
BV-MR24-1	BV	MR24	1	FT	27.29
BV-MR24-2	BV	MR24	2	FT	29.44
BV-MR24-3	BV	MR24	3	FT	27.69
BV-MR24-4	BV	MR24	4	FT	28.31
NV1-MAH-1	NV1	MAH	1	FT	29.13
NV1-MAH-2	NV1	MAH	2	FT	28.8
NV1-MAH-3	NV1	MAH	3	FT	28.59
NV1-MAH-4	NV1	MAH	4	FT	29.72
NV1-MR24-1	NV1	MR24	1	FT	28.55
NV1-MR24-2	NV1	MR24	2	FT	29.07
NV1-MR24-4	NV1	MR24	4	FT	28.03
BV-MAH-1	BV	MAH	1	SOC1	23.95
BV-MAH-2	BV	MAH	2	SOC1	24.05
BV-MAH-3	BV	MAH	3	SOC1	24.55
BV-MAH-4	BV	MAH	4	SOC1	23.77
BV-MR24-1	BV	MR24	1	SOC1	21.85
BV-MR24-2	BV	MR24	2	SOC1	21.95
BV-MR24-3	BV	MR24	3	SOC1	22.64
BV-MR24-4	BV	MR24	4	SOC1	21.62
NV1-MAH-1	NV1	MAH	1	SOC1	23.84
NV1-MAH-2	NV1	MAH	2	SOC1	23.5
NV1-MAH-3	NV1	MAH	3	SOC1	23.55
NV1-MAH-4	NV1	MAH	4	SOC1	23.5
NV1-MR24-1	NV1	MR24	1	SOC1	23.46
NV1-MR24-2	NV1	MR24	2	SOC1	23.62
NV1-MR24-4	NV1	MR24	4	SOC1	22.49
