# Supplementary material for: The Functional Change and Deletion of FLC Homologs Contribute to the Evolution of Rapid Flowering in Boechera stricta
Source: Front Plant Sci. 2018 Jul 31;9:1078. doi: 10.3389/fpls.2018.01078 (PMC6080596; doi:10.3389/fpls.2018.01078)
Supplement: Supplementary file 2 [file Data_Sheet_1.ZIP › Dataset/FLC_CDS_alignment.fas]

>MAH-FLC1-CDS
ATGGGAAGAAAAAAACTGGAAATCAAGCGAATTGAGAACAAAAGTAGCCGACAAGTCACTTTCTCCAAACGTCGCAACGGTCTCATCGAGAAAGCTCGTCAGCTTTCTGTTCTCTGTGACGCATCCGTCGCTCTTCTCGTGGTCTCCGCCTCCGGCAAGCTCTACAGCTTCTCCTCCGGTGATAACCTGGTCAAGATCCTTGATCGATATGGGAAACAACATGCTGATGATCTTGAAGCCTTG---GATCTTCAGTCAGAAGCTCTGAACTATGGTTCACACCATGAGCTACTACAACTTGTGGAAAGCAAGCTTGTGAAATCAAATGTCAATAATGTGAGTGTCGATGCCCTCGTTCAACTGGAGGAACACCTTGAGACCGCCCTCTCCGTAACTAGAGCCAAGAAGACAGAACTAATGTTGAAGCTTGTTGAGAACCTTAAAGAAAAGGAGAAATTGCTGAAAGAAGAGAACCAGGTTTTGGCTAGCCAGATGGAGAAGAATCATGTTGTGGGA---GCAGAAGCTGAG---ATGGAGATGTCACCTGCTGGACAAATCTCCGAC---AATTTTCCGGTGACTCTCCCGCTGCTTAATTAA
>LTM-FLC1-CDS
ATGGGAAGAAAAAAACTAGAAATCAAGCGAATTGAGAACAAAAGTAGCCGACAAGTCACTTTCTCCAAACGTCGCAACGGTCTCATCGAGAAAGCTCGTCAGCTTTCTGTTCTCTGTGACGCATCCGTCGCTATTCTCGTGGTCTCCGCCTCCGGCAAGCTCTACAGCTTCTCCTCCGGTGATAACCTGGTCAAGATCCTTGATCGATATGGGAAACAACATGCTGATGATCTTGAAGCCTTG---GATCTTCAGTCAGAAGCTCTGAACTATGGTTCACACCATGAACTACTAGAACTTGTGGAAAGCAAGCTTGTGAAATCAAATGTCAATAATGTGAGTGTCGATGCCCTCGTTCAACTGGAGGAACACCTTGAGACCGCCCTCTCCGTAACTAGAGCCAAGAAGACAGAACTAATGTTGAAGCTTGTTGAGAACCTTAAAGAAAAGGAGAAATTGCTGAAAGAAGAGAACCAGGTTTTGGCTAGCCAGATGGAGAAGAATCATGTTGTGGGA---GCAGAAGCTGAG---ATGGAGATGTCACCTGCTGGACAAATCTCCGAC---AATTTTCCGGTGACTCTCCCGCTGCTTAATTAA
>MR24-FLC2-CDS
ATGGGAAGAAAAAAACTAGAAATCAAGCGAATTGAGAACAAAAGTAGCCGACAAGTCACTTTCTCCAAACGTCGCAACGGTCTCATCGAGAAAGCTCGTCAGCTTTCTGTTCTCTGTGACGCATCCGTCGCTCTTCTCGTCGTCTCCGCCTCCGGAAAGCTCTACAGCTTCTCCTCCGGTGATAACCTGGTCAAGATCCTTGATCGATATGGGAAACAACATGCTGATGATTTTAAAGCCTTG---GATCTTCAGTCAGAAGCTCTGAACTATGGTTCACACCATGAGCTACTAGAACTTGTGGAAAGCGAGCTTGTGAAATCAAATGTCAATAATGTGAGTGTCGATTCCCTCGGTCAACTGGGGGAACACCTTGAGACCGCCCTCTCCGTAACTAGAGCCAAGAAGACAGAAGTAATGTTGAAGCTTGTTGAGAACCTTAAAGAAAAGGACAAATTGCTGAAAGAAGAGAACCAGGTTTTGGCTAGCCAGATGAAGAAGAATCATGTT------------GAAGCTGAG---ATGGAGATGTCACCTGCTGGACAAATCTCCGAC---AATCTTCCGGTGACTCTCCCGCTGCTTAATTAG
>LTM-FLC2-CDS
ATGGGAAGAAAAAAACTAGAAATCAAGCGAATTGAGAACAAAAGTAGCCGACAAGTCACTTTCTCCAAACGTCGCAACGGTCTCATCGAGAAAGCTCGTCAGCTTTCTGTTCTCTGTGACGCATCCGTCGCTCTTCTCGTCGTCTCCGCCTCCGGAAAGCTCTACAGCTTCTCCTCCGGTGATAACCTGGTCAAGATCCTTGATCGATATGGGAAACAACATGCTGATGATTTTAAAGCCTTG---GATCTTCAGTCAGAAGCTCTGAACTATGGTTCACACCATGAGCTACTAGAACTTGTGGAAAGCGAGCTTGTGAAATCAAATGTCAATAATGTGAGTGTCGATTCCCTCGGTCAACTGGGGGAACACCTTGAGACCGCCCTCTCCGTAACTAGAGCCAAGAAGACAGAAGTAATGTTGAAGCTTGTTGAGAACCTTAAAGAAAAGGACAAATTGCTGAAAGAAGAGAACCAGGTTTTGGCTAGCCAGATGAAGAAGAATCATGTT------------GAAGCTGAG---ATGGAGATGTCACCTGCTGGACAAATCTCCGAC---AATCTTCCGGTGACTCTCCCGCTGCTTAATTAG
>MAH-FLC2-CDS
ATGGGAAGAAAAAAACTAGAAATCAAGCGAATTGAGAACAAAAGTAGCCGACAAGTCACTTTCTCCAAACGTCGCAACGGTCTCATCGAGAAAGCTCGTCAGCTTTCTGTTCTCTGTGACGCATCCGTCGCTCTTCTCGTCGTCTCCGCCTCCGGAAAGCTCTACAGCTTCTCCTCCGGTGATAACCTGGTCAAGATCCTTGATCGATATGGGAAACAACATGCTGATGATTTTAAAGCTTTG---GATCTTCAGTCAGAAGCTCTGAACTATGGTTCACACCATGAGCTACTAGAACTTGTGGAAAGCGAGCTTGTGAAATCAAATGTCAATAATGTGAGTGTCGATTCCCTCGGTCAACTGGGGGAACACCTTGAGACCGCCCTCTCCGTAACTAGAGCCAAGAAGACAGAAGTAATGTTGAAGCTTGTTGAGAACCTTAAAGAAAAGGACAAATTGCTGAAAGAAGAGAACCAGGTTTTGGCTAGCCAGATGAAGAAGAATCATGTT------------GAAGCTGAG---ATGGAGATGTCACCTGCTGGACAAATCTCCGAC---AATCTTCCGGTGACTCTCCCGCTGCTTAATTAG
>Atha_FLC_CDS
ATGGGAAGAAAAAAACTAGAAATCAAGCGAATTGAGAACAAAAGTAGCCGACAAGTCACCTTCTCCAAACGTCGCAACGGTCTCATCGAGAAAGCTCGTCAGCTTTCTGTTCTCTGTGACGCATCCGTCGCTCTTCTCGTCGTCTCCGCCTCCGGCAAGCTCTACAGCTTCTCCTCCGGCGATAACCTGGTCAAGATCCTTGATCGATATGGGAAACAGCATGCTGATGATCTTAAAGCCTTG---GATCATCAGTCAAAAGCTCTGAACTATGGTTCACACTATGAGCTACTTGAACTTGTGGATAGCAAGCTTGTGGGATCAAATGTCAAAAATGTGAGTATCGATGCTCTTGTTCAACTGGAGGAACACCTTGAGACTGCCCTCTCCGTGACTAGAGCCAAGAAGACCGAACTCATGTTGAAGCTTGTTGAGAATCTTAAAGAAAAGGAGAAAATGCTGAAAGAAGAGAACCAGGTTTTGGCTAGCCAGATGGAGAATAATCATCATGTGGGA---GCAGAAGCTGAG---ATGGAGATGTCACCTGCTGGACAAATCTCCGAC---AATCTTCCGGTGACTCTCCCACTACTTAATTAG
>DQ167446_Arabidopsis_arenosa_FLC1
ATGGGGAGTAAAAAACTAGAAATCAAGCGAATTGAGAACAAAAGTAGCCGACAAGTCACCTTCTCCAAACGTCGCAACGGTCTCATCGAGAAAGCTCGTCAGCTTTCTGTTCTCTGTGACGCATCCGTCGCTCTTCTCGTCGTCTCCGCTTCCGGCAAGCTCTACAGCTTCTCCTCCGGCGATAACCTGGTGAAGATCCTTGATCGATATGGGAAACAGCATGCTGATGATCTTAAAGCCTTG---GATATTCAGTCAAAAGCTCTGAACTATGGTTCACACCATGAGCTACTTGAACTTGTGGAAAGCAAGCTTGTGGGATCAAATGTCAAGAATGTGAGTGTCGATACTCTTGTTCAACTAGAGGAACACCTTGGGACTGCCCTCTCCGTAACCAGAGCCAAGAAGACAGAACTAATGTTGAAGCTTGTGGAGAACCTTAAAGAAAAGGAGAAATTGCTGAAAGCAGAGAACCAGGTTTTGGCTAGCCAGATGAAGAAGAATCATCATGTGGGA---GCAGAAGCTGAG---ATGGAGATTTCACCTGCAGGACAAATCTCCGAC---AATCTTCCGGTGACTCTCCCGCTGCTTAATTAG
>DQ167444_Arabidopsis_arenosa_FLC2
ATGGGAAGAAAAAAACTAGAAATCAAGCGAATTGAGAACAAAAGTAGCCGACAAATCACCTTCTCCAAACGTCGCAACGGTCTCATCGAGAAAGCTCGTCAGCTTTCTGTTCTCTGTGACGCATCCGTCGCTCTTCTCGTCGTCTCTGCTTCCGGCAAGCTCTACAGCTTCTCCTCCGGCGATAACCTGGTCAAGATCCTTGATCGATATGGGAAACAACATGCTGATGATCTTAAAGCCTTG---GATATTCAGTCAAAAGCTCTGAACTATGGTCCACACCATGAGCTACTTGAACTTGTGGAAAGCAAGCTTGTGGGATCAAATGTCAATAATGTGAGTGCCGATACTCTTGTTCAACTAGAGGAACACCTTGGGACTGCCCTCTCCGTAACCAGAGCCAAGAAGAAAGAACTAATGTTGAAGCTTGTGGAGAACCTTAAAGAAAAGGAGAAATTGCTGAAAGAAGAGAACCAGGTTTTGGCTAGCCAGATGAAGAGGAATCATCATGTGGGA---GCAGAAGCTGAG---ATGGAGACTTCACCTGCAGGACAAATCTCCGAC---AATCTTCCGGTGACTCTCCCGCTGCTTAATTAG
>AB465585_Arabidopsis_halleri
ATGGGGAGAAAAAAACTAGAAATCAAGCGAATTGAGAACAAAAGTAGCCGACAAGTCACCTTCTCCAAACGTCGCAACGGTCTCATCGAGAAAGCTCGTCAGCTTTCTGTTCTCTGTGACGCATCCGTCGCTCTTCTCGTCGTCTCTGCTTCCGGCAAGCTCTACAGCTTCTCCTCCGGCGATAACCTGGTGAAGATCCTTGATCGATATGGGAAACAACATGCTGATGATCTTAAAGCCTTG---GATATTCAGTCAAAAGCTCTGAACTATGGTTCACACCATGAGCTACTTGAACTTGTGGAAAGCAAGCTTGTGGGATCAAATGTCAATAATGTGAGTGTCGATACTCTTGTTCAACTGGAGGAACACTTTGAGACTGCCCTCTCCGTAACTAGAGCCAAGAAGACAGAACTAATGTTGAAGCTTGTTGAGAACCTCAAAGAAAAGGAGAAATTGCTGAAAGAAGAGAACCAGGTTTTGGCTAGCCAGATGGAGAAGAATCATCATGTGGGA---GCAGAAGCTGAG---ATGGAGATTTCACCTGCAGGACAAATCTCCGAC---AATCTTCCGGTGACTCTCCCGCTGCTTAATTAG
>DQ167447_Arabidopsis_suecica
ATGGGGAGTAAAAAACTAGAAATCAAGCGAATTGAGAACAAAAGTAGCCGACAAGTCACCTTCTCCAAACGTCGCAACGGTCTCATCGAGAAAGCTCGTCAGCTTTCTGTTCTCTGTGACGCATCCGTCGCTCTTCTCGTCGTCTCTGCTTCCGGCAAGCTCTACAGCTTCTCCTCCGGCGATAACCTGGTGAAGATCCTTGATCGATATGGGAAACAGCATGCTGATGATCTTAAAGCCTTG---GATATTCAGTCAAAAGCTCTGAACTATGGTCCACACCATGAGCTACTTGAACTTGTGGAAAGCAAGCTTGTGGGATCAAATGTCAATAATGTGAGTGCCGATACTCTTGTTCAACTAGAGGAACACCTTGAGACTGCCCTCTCCGTAACCAGAGCCAAGAAGAAAGAACTAATGTTGAAGCTTGTGGAGAACCTTAAAGAAAAGGAGAAATTGCTGAAAGCAGAGAACCAGGTTTTGGCTAGCCAGATGAAGAAGAATCATCATGTGGGA---GCAGAAGCTGAG---ATGGAGATTTCACCTGCAGGACAAATCTCCGAC---AATCTTCCGGTGACTCTCCCGCTGCTTAATTAG
>JQ993010_Capsella_rubella
ATGGGGAGAAAAAAACTAGAAATCAAGCGAATTGAGAACAAAAGTAGCCGACAAGTCACCTTCTCCAAACGTCGCAACGGTCTCATCGAGAAAGCTCGTCAGCTTTCTGTTCTCTGTGACGCATCCGTCGCTCTTCTCGTCGTCTCCGCCTCCGGCAAGCTCTACAGCTTCTCCTCCGGTGATAACTTGGTGAAGATCCTTGATCGATATGGCAAACAACATGCTGATGGTCTTAAAGCCTTG---GATCTTCAGTCAAAATCTCTGAACTATGGTTCACACCATGAGCTACTAGATCTTGTGGAAAGCAAGCTTGTGGAATCAAATGTCAGTAATGTGAGTGTTGATTCTCTCGTTCAACTGGAGGAACACCTTGAGACCGCCCTTTCTGTAACTAGAGCCAAGAAGACGGAACTAATGTTGAAGCTTGTTGAGAACCTTAAAGAAAAGGAGAAATTGCTGAAAGAAGAGAACCAGGTTTTGGCCAGCCAGATGGGGAAGAATCATGTTGTTGTGGGAGCAGAAACAGAGATGATGGAGATGTCACCTGCTGGACAAATCTCCGAC---AATCTTCCGGTGACTCTCCCGCTGCTTAATTAG
>KC618318__Cardamine_flexuosa
ATGGGTAGAAAAAAACTCGAAATCAAACGAATTGAGAACAAAAGTAGCCGACAAGTCACCTTCTCCAAACGACGCAACGGTCTCATCGAAAAAGCTCGTCAGCTTTCTGTTCTTTGTGACGCATCCGTCGCTCTTCTAGTCGTCTCCGCCTCCGGCAAGCTCTACAGCTTTTCCTCCGGTGATAACCTGGTCAAGGTCCTTGATCGATACGGAAAACAACATGCTGATGATCTTAAAGCCTTG---GATCTTCAGTCAAAAGCTCTGAACTATGGTTCACACCACGAGCTACTAGAACTTGTGGAAAGCAAGCTCGTGGAGTCAAATGTCGATAATCTAAGTGTTGATTCCCTCGTTCAGCTGGAGGAACACCTTGAGACTGCCCTCTCCGTAACTAGAGCCAAGAAGACCGAACTAATGTTGAAGCTTGTTGAGACCCTTAAAGCAAAGGATAAATTGCTGAAAGAGGAGAACCAGGTTTTGGCTAACCAGATGGAGAAGAA------GGGAGGA------GATGCTGAG---------ATGTCACCT---GGACAAATCTCCGACGTTAATCTTCCGGTAACTCTCCCACTACTCAATTAA
>AY957537_Thellungiella_halophila
ATGGGAAGGAAAAAACTAGAAATCAAGCGAATTGAGAACAAAAGTAGCCGACAAGTCACCTTCTCCAAACGACGCAACGGTCTCATCGAGAAAGCACGTCAGCTTTCTGTTCTCTGCGATGCATCCGTCGCTCTTCTCGTTGTCTCCGCCTCCGGCAAGCTCTACAGCTTCTCCTCCGGCGATAACCTGGTCAAGATCCTTGATCGATATGGAAAACAACATGCTGATGATCTTAAGGCCTTG---GATCTTCAGTCAAAAGCTCTGAGCTATGGTTCACACCATGAGCTACTAGAACTTGTGGAAAGCCAGCTTGTGGACTCAAGTGTCGATAATGCCAGTGTCGATTCCCTCGCTCAGCTGGAGGATCACCTTGAGACTGCCCTCTCCGTAACTAGAGCTAGGAAGACAGAACTAATGTTGAAGCTTGTTGATAGCCTCAAAGAAAAGGAGAAATTGCTGAAAAGAGAGAACCAGGTTTTGGCTAGCCAGATGGAGAAGAATCAACATGTGGGA---GCAGAAGCTGATAATATGGAGATGTCGCCT---GGACAAATCTCCGACAGCAATCTTCCGGTAACTCTCCCACTGCTTAATTAG
>HM639741_Eutrema_wasabi
ATGGGAAGAAAAAAACTAGAAATCAAGCGAATCGAGAACAAAAGTAGCCGACAAGTCACCTTCTCCAAACGACGCAACGGTCTCATCGAGAAAGCACGTCAGCTTTCTGTTCTCTGCGATGCATCCGTCGCTCTCCTTGTTGTCTCCGCCTCCGGCAAGCTCTACAGCTTCTCCTCCGGCGACAACCTGGTCAAGATCCTTGATCGATATGGAAAACAACATTTTGATGATCTTAAAGCCTTG---GATCTTCAGTCAAAAGCTCTGAACTATGGTTCACACCATGAGCTACTAGAAGTTGTGGAAAGCAAGCTTGTGGAATCAAATGTCGATAATGTAAGTGTCGATTTCCTCGCTCAGCTGGAGGATCACCTGGAGACTGCCCTCTCCCTAACTAGAGCTAGGAAGACAGAATTAATGTTGAAGCTTGTTGATAGCCTCAAAGAAAAGGAGAAAATGCTGAAAGAAGAGAACCAGGTTTTGGCTAGCCAGATGGAGAAGAATCATCATGTGGGA---GCAGAAGCTGATAATATGGAGATTTCACCT---AGACAAATCTCCGACATCAATCTTCCAGTAACTCTCCCACTGCTTAATTAG
>AY273161_Brassica_oleracea
ATGGGAAGAAAAAAACTAGAAATCAAGCGAATTGAGAACAAAAGTAGCCGACAAGTCACCTTCTCCAAACGACGCAGCGGTCTCGTTGAGAAAGCTCGTCAGCTTTCTGTTCTCTGCGATGCATCCATCGCGCTTCTCGTTGTCTCCTCCTCCGGCAAGCTCTACAGCTTCTCCGCCGGTGATAACCTGGTCAGGATCCTTGATCGATATGGAAAACAGCATGCTGATGATCTTAAAGCCCTG---GATCTTCAGTCAAAAGCTCTGAGCTATGGTTCACACAATGAGTTACTTGAACTTGTGGATAGCAAGCTTGTGGAATCAAATGTCGGTGGTGTAAGCGTGGACACCCTCGTTCAGCTGGAGGGTGTCCTTGAGAATGCTCTCTCTCTAACTAGAGCTAGGAAGACAGAACTAATGTTGAAGCTTGTTGATAGCCTCAAAGAAAAGGAGAAGCTGCTGAAAGAAGAGAATCAGGCTTTGGCTAGCCAGAAGGAGAAGAAGAATCTTGCGGGA---GCCGAAGCTGATAATATGGAGATGTCACCT---GGACAAATCTCCGACATCAATCTTCCGGTAACTCTCCCACTACTTAATTAG
>EF542803_Sinapis_alba
ATGGGGAGGAAGAAACTTGAAATCAAGCGAATTGAGAACAAAAGTAGCCGACAAGTTACTTTCTCTAAACGACGCAACGGTCTCATCGAGAAAGCTCGTCAGCTTTCCGTTCTCTGTGACGCATCCGTCGCTCTTCTTGTCGTCTCCGCCTCTGGAAAACTCTACAGCTTCTCCTCCGGTGATAACCTGGTCAAGATTCTTGATCGATATGGAAAGCAACATGATGATGATCTTAAAGCCTTG---GATCGTCAGTCAAAACCTCTGAACTGTGGTTCACACCATGAGCTACTGGAACTTGTGGAAAGCAAGCTTGAGGAATCAAATGATAATAATGTAAGTGTCGGTTCCCTCGTTCAGCTGGAGGAAAACCTTGAGAGCGCCCTCTCGGTAACAAGAGCTAGGAAGACAGAACTAATGTTGAAGCTGGTCGAGAACCTTAAAGAAAAGGAGAAATTGCTGGAAGAGGAGAACCATGTTTTGGCTAGCCAGATGGAGAAGAATAATCTTGTGAGA---GCTGAAGCTGATAATATGGAGGTGTCACCT---GGACAAATCTCCGACATCAATCTTCCGGTAACGCTCCCACTACTTAATTAG
>AY036888_Brassica_napus_FLC1
ATGGGGAGGAAGAAACTTGAAATCAAGCGAATTGAGAACAAAAGTAGCCGACAAGTTACCTTCTCTAAACGACGCAACGGTCTCATCGAGAAAGCTCGTCAGCTTTCCGTTCTCTGTGACGCATCCGTCGCTCTTCTTGTCGTCTCCGCCTCCGGGAAACTCTACAGCTTCTCCTCCGGTGATAACCTGGTCAAGATCCTTGATCGATATGGAAAGCAACATGATGATGATCTTAAAGCCTTG---GATCGTCAGTCAAAAGCTTTGGACTGTGGTTCACACCATGAGCTACTGGAACTTGTGGAAAGCAAGCTTGAGGAATCAAATGTCGATAATGTAAGTGTGGGTTCCCTGGTTCAGCTGGAGGAACACCTTGAGAACGCCCTCTCCGTAACAAGAGCTAGGAAGACAGAACTAATGTTGAAGCTTGTCGAGAACCTTAAAGAAAAGGAGAAGTTGCTGGAAGAGGAGAACCATGTTTTGGCTAGCCAGATGGAGAAGAGTAATCTTGTGCGA---GCCGAAGCTGATAATATGGATGTCTCACCA---GGACAAATCTCCGACATCAATCTTCCGGTAACGCTCCCACTGCTTAATTAG
>AY036890_Brassica_napus_FLC3
ATGGGAAGAAAAAAACTAGAAATCAAGCGAATTGAGAACAAAAGTAGCCGACAAGTCACCTTCTCCAAACGACGCAGCGGTCTCATTGAGAAAGCTCGTCAGCTTTCTGTTCTCTGCGATGCATCCGTCGCGCTTCTCGTTGTCTCCTCCTCCGGCAAGCTCTACAGCTTCTCCGCCGGTGATAACCTGGTCAGGATCCTTGATCGATATGGAAAACAGCATGCTGATGATCTTAAAGCCCTG---AATCTTCAGTCAAAAGCTCTGAGCTATGGTTCACACAATGAGTTACTTGAACTTGTGGATAGCAAGCTTGTGGAATCAAATGTCGGTGGTGTAAGCGTGGACACCCTCGTTCAGCTGGAGGGTGTCCTTGAAAATGCCCTCTCTCTAACTAGAGCTAGGAAGACAGAACTAATGTTGAAGCTTGTTGATAGCCTCAAAGAAAAGGAGAAGCTGCTGAAAGAAGAGAATCAGGCTTTGGCTGGCCAGAAGGAGAAGAAGAATCTTGCGGGA---GCCGAAGCTGATAATATGGAGATGTCACCT---GGACAAATCTCCGACATCAATCTTCCGGTAACTCTCCCACTGCTTAATTAG
>AY036889_Brassica_napus_FLC2
ATGGGAAGAAAGAAACTAGAGATCAAGCGAATTGAGAACAAAAGTAGCCGACAAGTCACCTTCTCCAAACGACGCAATGGTCTCATCGAGAAAGCTCGTCAGCTTTCAGTTCTCTGCGATGCATCCGTCGCTCTTCTCGTTGTCTCAGCCTCCGGCAAGCTTTACAACTTCTCCGCCGGCGATAACCTGGTCAAGATCCTTGATCGATATGGAAAACAACATGCTGATGATCTTAAAGCTCTG---GATCTTCAGTCAAAAGCTCCGAAGTATGGTTCACACCATGAGCTACTAGAGCTTGTCGAAAGTAAGCTTGTGGAATCAAAT---TCTGATGTAAGCGTCGACTCCCTCGTTCAGCTGGAGGACCACCTTGAGACTGCCCTCTCCGTAACTAGAGCTAGGAAGACAGAACTAATGTTGAAGCTTGTTGATAGCCTCAAAGAAAAGGAGAAATTGCTGAAAGAAGAGAACCAGGGTTTGGCTAGCCAGATGGAGAAGAATAATCTTGCGGGA---GCCGAAGCTGATAAAATGGAGATGTCACCT---GGACAAATCTCTGACATCAATCGTCCGGTAACTCTCCGACTGCTTTATTAG
>AY036891_Brassica_napus_FLC4
ATGGGAAGAAAGAAACTAGAGATCAAGCGAATTGAGAACAAAAGTAGCCGACAAGTCACCTTCTCCAAACGACGCAATGGTCTCATCGAGAAAGCTCGTCAGCTTTCAGTTCTCTGCGATGCATCCGTCGCTCTCCTCGTTGTCTCAGCCTCTGGCAAGCTATACAACTTCTCCGCCGGCGATGACCTGGTCAAGATCGTTGATCGATATGGAAAACAACATGCTGATGATCGTAAAGCTCTG---GATCTTCAGTCAGAAGCTCCGAAGTATGGTTCACACCATGAGCTACTAGAGCTTGTCGAAAGTAAGCTTGTGGAATCAAAT---TCTGATGTAAGCGTCGATTCCCTCGTTCAGCTGGAGAACCACCTTGAGACTGCCCTCTCCGTAACTAGAGCTAGGAAGACAGAACTATTGTTGAAGCTTGTTGATAGCCTCAAAGAAAAGGAGAAATTGCTGAAAGAAGAGAACCAGGGTTTGGCTAGCCAGATGGAGAAGAATAATCTTGCGGGA---GCCGAAGCTGATAAAATGGAAGTGTCACCT---GGACAGATCTCTGACATCAATTGTCCGGTAACTCTCCCACTGCTTTATTAG
>AY036892_Brassica_napus_FLC5
ATGGGAAGAAAAAAACTAGAAATCAAGCGAATCGAGAAAAACAGTAGCAGACAAGTCACCTTCTGCAAACGACGCAACGGTCTCATCGAGAAAGCTCGTCAGCTTTCTGTTCTCTGCGAGGCATCTGTTGGGCTTCTCGTTGTCTCCGCCTCCGACAAACTCTACAGCTTCTCCTCCGGGGATAGACTGGAGAAGATCCTTGATCGATATGGGAAAAAACATGCTGATGATCTCAATGCCCTG---GATCTTCAGTCAAAATCTCTGAACTATAGTTCACACCATGAGCTACTAGAACTTGTGGAAAGCAAGCTTGTGGAATCAATT---GATGATGTAAGCGTGGATTCCCTCGTTGAGCTAGAAGATCACCTTGAGACTGCCCTCTCTGTAACTAGAGCTCGGAAGGCAGAACTAATGTTAAAGCTTGTTGAAAGTCTCAAAGAAAAGGAGAATCTGCTGAAAGAAGAGAACCAGGTTTTGGCTAGTCAGATTGAGAAGAAAAATCTTGAGGGA---GCCGAAGCTGATAATATAGAGATGTCATCT---GGACAAATCTCCGACATCAATCTTCCTGTAACTCTCCCGCTGCTTAATTAA
>JX050205_Raphanus_sativus
ATGGGAAGAAAAAAACTAGAAATCAAACGAATTGAGAACAAAAGTAGCCGACAAGTTACCTTCTCCAAACGACGCAGTGGTCTCATTGAGAAAGCTCGTCAGCTTTCTGTTCTCTGCGATGCATCCGTTGCTCTTCTCGTTGTCTCCTCCTCCGGCAAGCTCTACAGCTTCTCCTCCGGCGATAACCTTGTCAGGATCCTTGATCGATATGGAAAACAACATGCTGATGATCTTAAAGCCTTGCAGGATCTTCAGTCAAAATCTCTGAGCTATGGTTCACACAATGAGTTACTCGAACTTGTGGAAAGCAAGCTTGTGGAATCAAAC---GTTGGTGTAAGCGTGGACACCCTCGTTCAGCTGGAGGGTCACCTTGAGACTGCCCTATCTCTAACTAGAGCTAGGAAGACAGAACTAATGTTAAAGCTTGTTGATAGCCTCAAAGAAAAGGAGAAGCTGCTGGAAGAAGAGAATAAGGTTTTGGCTAGCCAGATGGAGAAGAACAATCTTGCGGGA---GCCGAAGCTGATAATATGGAGATGTCACGT---GCACAAATATCCGACATCAATCTTCCGGTAACTCTCCCACTACTTAATTAG
>EF460819_Brassica_rapa
ATGGGAAGAAAGAAACTAGAGATCAAGCGAATTGAGAACAAAAGTAGCCGACAAGTCACCTTCTCCAAACGACGCAATGGTCTCATCGAGAAAGCTCGTCAGCTTTCAGTTCTCTGCGATGCATCCGTCGCTCTTCTCGTTGTCTCAGCCTCCGGCAAGCTTTACAACTTCTCCGCCGGCGATAACCTGGTCAAGATCCTTGATCGATATGGAAAACAACATGCTGATGATCTTAAAGCTCTG---GATCTTCAGTCAAAAGCTCCGAAGTATGGTTCACACCATGAGCTACTAGAGCTTGTCGAAAGTAAGCTTGTGGAATCAAAT---TCTGATGTAAGCGTCGACTCCCTCGTTCAGCTGGAGGACCACCTTGAGACTGCCCTCTCCGTAACTAGAGCTAGGAAGACAGAACTAATGTTGAAGCTTGTTGATAGCCTCAAAGAAAAGGAGAAATTGCTGAAAGAAGAGAACCAGGGTTTGGCTAGCCAGATGGAGAAGAATAATCTTGCGGGA---GCCAAAGCTGATAAAATGGAGATGTCACCT---GGACAAATCTCTGACATCAATCGTCCGGTAACTCTCCGACTGCTTTATTAG
