# Supplementary material for: The Functional Change and Deletion of FLC Homologs Contribute to the Evolution of Rapid Flowering in Boechera stricta
Source: Front Plant Sci. 2018 Jul 31;9:1078. doi: 10.3389/fpls.2018.01078 (PMC6080596; doi:10.3389/fpls.2018.01078)
Supplement: Supplementary file 2 [file Data_Sheet_1.ZIP › Dataset/fastq_85498893-dd19-464d-9e51-00591f855e90.fastq]

@85498893-dd19-464d-9e51-00591f855e90 runid=30ec37b2bec06173ef5b4b617a2c23a02f9bd7c4 read=57432 ch=7 start_time=2018-04-01T07:16:15Z
TTGGTACTTCGTTCGAGATCAAAGATTTGGTGTTTAACCGTTTTCGCATTTATCATTGAAACGCTTTCGTTTTTCGTGCGCCTTCAACCATTAAATGAGAAACGTCTTCGAGATATTATATCTATGCAAAAGTGTTTAGTTAAAGGGGAATCTAATCTAACCAAATATTGAAATGTTTAATTGTATATGCATATCTTAAATCAATTGCAAGAGAGCATCATTATATTGATTCGGCTAAAAATATTATAATTGTATGTATAATAGTATCAATTATGTGGATCTTGAATGGTGAATACGTAGTCACGTGAAAGAGCTCATATTTCATGTCGAATTATTTATCAAGGTTTGTCAGAGCTCACAGAAGTTGTTGCAAACTAATCACTTCTATCCCGTTTATTATTGGTTTGTCCATAATCAAAAAAAGCATTAAAGGAAGGTTTTTCTGTTATTTCATTCTTCTCCATTATTCATACTTAAAAATAAAATTATGTTAATAAAAGTTACGTTTTGAACAAGATAGCCACGTGTTACCGCATTTGCTTTATGTTTTTTCTGTCAATCAAAAAAAAAAACTCTTTAATTTTTTTTTTTATAAAAATATTTTAAATTTTTATTTAAAAACAAAATATATCCAAAATAACTAAAAAAATATTCAAATCTCAAGTAAAATACATCGGTTCGGTATTTCGGATAAATTTTGTTATATTATTAGGTTCTAGGTAGAAACATGTTAGATTACGGATAATGCCGGATTACGATTAGGCTATTTGGGTTAATAATTATAATTTTGGGTAGTGGGTTATATAATTATATTGATATTTTGGGTATAAATTATCTTCGTATATTTGAGGCGTCATTGGATTACCGGTTGAGTCGAGTTGATTTAGTTGACGGGTATAAATTCAAGACGGATTCGTCCTTTGTTTGATTGGGTTTGGGATACTTCTTTTTTGAGGATGGATTTAAGGTTCGGTAATGGGTTGAAATGGCGAGCAGGCGATTATAACTAATCTTCGAATCGAAACCTTAAATTGATTCTCTTATCCCTATTGAACTCTTCGGCTTTCTCGAAATTTGGCTACCATCGGATCTAGACCTTATCTGATGTTTTAAAATACAACTCAACTACAAACAATATCACTTTGGACTGAAACCAAACTAAAGAAACCTACAAAACAAAGTTAACTAAAATCAAAGTGCATAAATCTTATAAGCTTGTGCGTTGTTCCCCCTCTAAACCAATTTTGGTTTATTTTTGTCATTACCACATTATAGCTACATGTCTATACTGTTGGTATATAATATTCACATGATTTGCATTCCTTTAACCAAACACTTTCATTTGTTGCATATGCAAATTTTTAGGTCCTGCAGATCGAACCCGATAGTTAGGATTCTTTTGAAACAAAGGTGAAGAACATTGGATATTATATAAAAAAATGGAGTACTAACCA
+
$#$&*)/2502595-+****6.'((,3+,(((+:81411.4<;424648<2/14'-*)/2*)'&'('$$&*442-04./+,.+1.,.,')-53;72))'+*+'(.0954(%*')($/+0043-&''/+15*+023;7/-6-21*+14(+)--0/8.0.186853,)'(+'+/,-.2<05.5.11//...0.1'*'$$&*4/11-6--*9/((*')+895,4,,-98:65-5(&+-.1867*+)+)**33562301%/(,+%(%--/0:8;0;00/67988,7*'%.+-6+'(*(,3'''))/)*.1254'&''(-/8:82;90055-7*(*+*)69:.-0(2)627.&)'%(%'+,)#&((+/,.7*.-%'*0-*&+')*3212.-.+53*).5;52:12540174,/43./-7///029;8/)+.0224.*/+1*5/:8;.9982:*.-(%*-302:51/1*-,*2:320%,'&,7;:6-4;9305,...*0+)59-(&(+./.511&&)545902/0,7/.0./,())..()%+,+%%&''$(%)059;0/75686;6-/23456:<::1+-+5-(&),+16877385()*/4;9-+.274/+34.:<<10094.6782/095-+-.)-.'2:<4-6...679:;6.667;9/;81118-5-12;84&%&'),*--0%&%'''7../5836(&&&&,*-4/01/,()))165973+6-,'%,2,*/2316(**-+%#*,+,()($(%&'#.'$%&'.(&''(5(38/.7+3+*',-*2,'*.42;;:.0&(*&.)7,2**,456408/0.8-++--4:;75;51.01%.'1**''(%%)*524/*'&((%%''$(+,/+4)(&+*1,.)''+&)('('%'-2'&'(('&'&*&/'*(,.,6-,*(%+$(%.($&(,'-3)%0+(/-2*(,.,3)%,),,#&&*'(-344*&$,*+6-3*//'&'*2/6/(//,'1'-.1)',.,)+)'&'$&))---,3-122443/60004912865.+(.*,0/0-*.**&*3.6.21**11()-).'*&'*+565+2*(.1-1/%/('.,**+)0+.99995:2220''56203//,(*+,+1;<...)%&%((0-/16/--&&./.1140,.3)+14,6:7986695365:;6,8/(%.2-11/116<<5',*&%*,)*'-.62+*+'-(&&$$))*-.,'+**010$+*-(+&%(,.,080699,**%&(&'+,-,33+))(/,*09;:--/41071290///4210.-)$%',24320261604401-*-/,6...662-+-12/5;/,132;2,26,3,**(&$$%''/0(&4.((0876-4010351215:<5,69323./2&&2.3&%'(&$&,.2-9.&28268)*,-(*..-,0:(3*,*+,(('*+6/8/865./)((&,,7:;4')3+%'))3+--&&$
