# Supplementary material for: The Functional Change and Deletion of FLC Homologs Contribute to the Evolution of Rapid Flowering in Boechera stricta
Source: Front Plant Sci. 2018 Jul 31;9:1078. doi: 10.3389/fpls.2018.01078 (PMC6080596; doi:10.3389/fpls.2018.01078)
Supplement: Supplementary file 2 [file Data_Sheet_1.ZIP › Dataset/Readme.txt]

All data files are tab-delimited text files (except the alignment in fasta format and Nanopore reads in fastq format). Missing data as blank.

Population_phenology.txt
    Phenology of 14 genotypes from the Moonrise Ridge population.
ID: Individual plant ID.
Flowering_time: Day to first flowering. Numeric response variable.
Flowering_leaf_number: Leaf number when first flowering. Numeric response variable.
Phenology_group: Rapid/Fast/Slow. Categorical fixed predictor variable.
Treatment: Vern/No-Vern. Treated with vernalization or not. Categorical fixed predictor variable.
Genotype: Name of 14 genotypes. Categorical random predictor variable, nested within Phenology_group.
Block: Categorical random predictor variable.

F2_phenology.txt
    Flowering time of 1000 F2 plants and 39 replications from each parent.
ID: Individual plant ID.
Generation: Whether a plant is F2 (CL2.1F2), the MR24 parent (MR24B), or the MAH parent (MAH8A).
Flowering_time: Day to first flowering.
FLC1_genotype: In 384 F2 individuals, the FLC1 genotypes as scored in a microsatellite marker about 73 kb from the FLC1 gene. MAH: homozygous for MAH parental allele. MR24: homozygous for MR24 parental allele. Het: heterozygous.

FLC_CDS_alignment.fas
    Alignment of FLC coding sequences across the Brassicaceae family. Sites with alignment gaps were removed before further analyses. The full-length coding sequences of B. stricta FLC are also submitted to GenBank.

qPCR_cDNA.txt
    qPCR form cDNA, used to estimate the expression level of FLC1, FLC2, FT, and SOC1 in two different genotypes in six different time points.
ID: Individual plant ID.
Time_point: Six different time points where leaves were collected.
Genotype: The two genotypes MAH and MR24.
Individual: For each genotype in each time point, four independent plants were used.
Gene: Four flowering time genes plus the reference gene ACT2.
Ct: Ct value in qPCR.

fastq_036b5f1e-e3ce-4df9-9eb4-25296265f5ff.fastq
fastq_85498893-dd19-464d-9e51-00591f855e90.fastq
fastq_aed116ff-7558-433b-a315-fca8f1aafe5d.fastq
	Raw fastq for the three reads spanning the deletion.
