# Supplementary material for: The Functional Change and Deletion of FLC Homologs Contribute to the Evolution of Rapid Flowering in Boechera stricta
Source: Front Plant Sci. 2018 Jul 31;9:1078. doi: 10.3389/fpls.2018.01078 (PMC6080596; doi:10.3389/fpls.2018.01078)
Supplement: Supplementary file 2 [file Data_Sheet_1.ZIP › Dataset/fastq_aed116ff-7558-433b-a315-fca8f1aafe5d.fastq]

@aed116ff-7558-433b-a315-fca8f1aafe5d runid=30ec37b2bec06173ef5b4b617a2c23a02f9bd7c4 read=69426 ch=187 start_time=2018-04-01T03:26:23Z
TGGTGTACTTCGTTCGGATAATTTGGGTGTTTAACCGTTTCGCATTTTATCGTGAAACGCTTTCGCGTGCGCCACTTCATTGAAATGTTTTAATTGTATATGCATATGCTTAAATCAATTGCAAGAGGCATCATATGTTGATTCGGCTAAAAAATATTATGGTATATGTATAATAGTATCAATTAATGGATCTTGGAGATGGTAGTGCATGAATACGTGAAGAAACTCATATTTCATGTCACGAATTATTTATCAAGGTTTATGTAGACTCTAGAAGTTGTTATAAACTAATCGCCTATCCGTTTATTATTGGTTTGTCCATAATCAAAAAACGTAAAGAGGAAGGTTTTTCTGTTATTCTTCTCCATTATTCATACTTAAAATAAAAATTATGTTAATAAAAAAGTTACGTTTTGAGAACCAAGATAGCCACGTGTGCCGCGTTTGCTTTATATTTTTTTCTGTCAATCAAAAAAAAAAAAACTCTTTAATTTTTTTTTTTTTATAAAAACCATA
+
$+&(&)+//9/-57+),&&%%*21,,'*(+77/827+8:;,4415851255%.()11/++/9-,566610)/2&&(-+*0.-4<:93:8;/-1-5...546674534..,2-:3+0/.2/++1-''&+23886632)*-+*+01395246;9;+412812'/-.0/2584..**)((+/7/1.1,0,188642813)++0354112,.10)')')..++2,%'*'*684924;312732+%&%(%,)+/91-.528,70:9124988858633/'(+-3.40//5;611/6/218:88775-/:932:/1111/;1*+5844/;00)+5:8))$('**'(+/+/*0-8<<:/9607.0868;::75132/4<876,+)'-575.29741)2.++)-(:297;66++/7//-4;;++)()'*'/.-.//$'(((-./2'3912/29/.21:5016:7;<<:31577823/007:;;:;<<:76+),25;:486:::<:<<<<<;1+,-173,%(#$$
